# Supplementary material for: Mesenchyme-derived IGF2 is a major paracrine regulator of pancreatic growth and function
Source: PLoS Genet. 2020 Oct 15;16(10):e1009069. doi: 10.1371/journal.pgen.1009069 (PMC7678979; doi:10.1371/journal.pgen.1009069)
Supplement: S5 Table — (XLSX) [file pgen.1009069.s016.xlsx]

## Sheet: Fig 1
Fig 1B
Relative mRNA levels (log)
	Rosa26YFP-stop+/fl; RIPCre/+ (YFP+ cells)					Rosa26YFP-stop+/fl; Nkx3.2Cre/+ (YFP+ cells)					Rosa26YFP-stop+/fl; Nkx3.2Cre/+ (YFP- cells)
E16	8.71819e-05	0.0046713	0.0158242	0.0120792		1.47178	2.87622	2.56574	4.39652	4.25059	2.15868	1.36679	2.54189	2.07676	1.68144
E19	0.000377391	0.000121364	9.90591e-06	1.15427e-05	2.99434e-06	10.3048	9.7316	8.43064	7.81593	8.29355	0.219467	0.441584	0.876453	0.495606	0.311074
P2	2.12451e-06	2.28772e-06	7.57982e-05			9.0481	8.4353	8.61975	5.75466	5.39573	0.158827	0.632156	0.304061	0.232231	0.207812
P7	1.39563e-05	1.19759e-06	3.17411e-07	4.63779e-08	1.62461e-07	5.40962	13.4083	15.2369	9.52313	16.5016	0.0451101	0.115466	0.0697058	0.219765	0.0567413
P10	0.000797651	1.23608e-06	0.00138893	2.06163e-05		11.3591	12.0943	11.1239	9.49738	10.9179	0.0916765	0.0891701	0.130738	0.138915	0.0546573
P14	1.05621e-07	2.29871e-06	0.000706641	1.72839e-06	5.18931e-06	10.5009	8.48551	9.11143	10.9481	6.05891	0.0122887	0.0192454	0.00589986	0.0111378	0.0116215
P21	0.000188326	1.53358e-05	1.69086e-07	8.02558e-08	1.45295e-05	1.16101	0.868415	1.16998	0.612434		0.0100278	0.00214626	0.00268689	0.00495418	0.00238489
8 weeks	0.000421088	8.70368e-06	0.000214896			0.025079	0.043366	0.049036	0.024881		0.0168447	0.00137667	0.00261393	0.00467079

## Sheet: Fig 2
Fig 2A				Fig 2B											Fig 2C											Fig 2D									Fig 2E									Fig 2F
	-Log10 p-value				FPKM											FPKM											FPKM									FPKM
Multicellular organismal development	18.1555				Mesenchyme-derived cells				Non-mesenchyme							Mesenchyme-derived cells				Non-mesenchyme							E13.5-Mes		E15.5-Mes		E17.5-Mes					E13.5-Mes		E15.5-Mes		E17.5-Mes				Igf2+/fl ; Rosa26YFP-stop+/fl; Ptf1aCre/+	Igf2+/fl ; Rosa26YFP-stop+/fl ; TekCre/+	Igf2+/fl ; Rosa26YFP-stop+/fl ; Nkx3.2Cre/+	Igf2+/fl ; Rosa26YFP-stop+/fl; Nkx3.2Cre/+ ; Ptf1aCre/+
Cell differentiation	7.7545			Igf2as	7.24365	5.46825	6.70281	6.39937	0.230459	0.189193	0.215519	0.120208			Igf2	6233.3	5988.33	3244.44	4378.51	78.3484	143.857	80.1484	71.435			Igf2	3268.9	3261.6	3882.2	3723.1	5341	5364.7			Igf2	3268.9	3261.6	3882.2	3723.1	5341	5364.7			82.3	65.6	7.89	13.21
Semaphorin-plexin signaling pathway	5.5513			Irs1	17.6683	20.859	14.059	19.1836	0.864657	0.735214	1.36794	1.41042			H19	4675.16	4256.02	2612.47	3225.71	101.465	123.311	80.8859	88.0036			H19	9176.4	9658.1	12194	11465	18119	14788			Igfbp7	10.951	8.6314	60.531	39.192	255.76	250.28			110.35	76.16	11.05	12.37
Integrin-mediated signaling pathway	5.4112			Akt3	41.9959	40.2996	46.4236	39.5524	28.3583	20.7156	25.2051	26.1003			Sparc	3161.11	2995.19	2322.55	3112.22	281.481	416.284	246.472	310.337			Dlk1	4521	4392.8	6701.9	5645.4	11870	11411			Igf2r	202.46	203.26	268.41	244.3	222.75	271.64			107.5	82.72	10.79	6.49
Outflow tract septum morphogenesis	4.7825			Akt1	49.1694	51.1917	33.1927	41.6451	21.6879	32.0192	16.3949	33.3685			Col3a1	1483.06	2033.88	1316.76	1835.47	12.688	29.7413	34.6517	37.7751			Mest	2432.5	2450.8	2973.5	2828.8	2982.3	3798.4			Igf1	156.22	139.44	190.87	181.56	170.95	249.12			53.46	63.59	12.3	11.87
Positive regulation of pathway-restricted SMAD protein phosphorylation	4.3726			Pik3r1	43.6125	54.5633	38.9778	46.9632	27.412	30.3907	24.7143	23.7473			Zfp36	2430.78	556.106	1527.97	1729.15	813.554	485.269	1146.96	1185.73			Meg3	2162	2214	2052.5	2149.9	2569	1551.2			Igfbp4	1068.6	1112.5	1247.7	1117	2013.5	1747.1			119.52	71.5	35.21	19.17
Negative regulation of protein kinase activity	4.2104			Akt2	82.7577	83.1059	42.4762	76.0535	35.6245	36.2517	34.9872	36.1464			Col1a1	1564.68	1784.18	964.606	1322.43	12.3514	37.2688	29.1814	36.5639			Peg3	270.16	274.47	403.11	365.53	406.32	475.68			Igfbp5	234.36	191.35	175.87	254.85	338.32	391.16			74.36	89.22	19.79	19.4
Axon extension involved in axon guidance	4.1549			Igfbp3	131.404	107.795	75.9372	101.719	2.60752	9.74289	7.69466	5.48086			Dcn	1376.95	1054.96	1376.63	1332.96	9.54831	25.7672	25.2773	18.5883			Plagl1	1125.4	1210.7	1063.4	1063.4	939.96	1036.1			Igfbp3	148.11	158.85	144.17	152.08	207.33	213.3						16.43
Cell adhesion mediated by integrin	3.8665			Igfbp5	120.166	110.749	168.221	234.979	12.99	12.4409	11.421	13.9833			Postn	1186.21	1229.03	1221.34	1184.58	27.0411	31.1318	60.1808	49.2297			Cd81	363.79	374.69	491.56	467.58	742.24	729.66			Akt2	59.142	62.875	76.372	67.882	127.77	125.67
Neural crest cell migration	3.6421			Igfbp4	230.081	219.163	145.639	232.786	5.22027	12.5514	17.9988	16.5416			Dlk1	1510.46	1361.08	805.646	1096.21	23.4362	27.6145	21.736	45.1879												Pik3r1	67.977	70.812	72.426	82.861	79.249	77.775
Glycosaminoglycan biosynthetic process	3.3478			Igf1	313.602	196.95	234.486	313.534	16.032	49.4402	50.3513	37.3249			Col1a2	983.517	1427.74	888.55	1119.57	11.235	29.4028	30.6561	30.1578												Akt1	235.59	239.78	278.9	264.33	355.4	271.53
Planar cell polarity pathway involved in neural tube closure	3.3429			Igf2r	155.98	394.896	250.75	314.722	46.5038	44.9133	56.7007	100.234			Vim	1146.63	823.934	927.125	923.032	142.378	205.212	235.711	194.267												Akt3	15.915	17.512	19	16.679	17.858	24.619
Canonical Wnt signaling pathway	3.1965			Igfbp7	446.371	339.443	239.473	346.519	72.3436	214.041	53.3493	69.3159			Agtr2	1092.5	821.056	755.73	1028.73	2.87631	10.6792	12.8394	11.0904												Irs1	11.298	11.747	8.4169	9.749	9.3659	8.9507
Collagen catabolic process	3.1487			Igf2	6233.3	5988.33	3244.44	4378.51	78.2844	143.942	80.2433	71.5341			Mest	1031.92	829.46	677.958	609.128	25.9525	60.7203	35.1546	37.7469												Igf2as	11.353	11.123	13.094	12.438	14.505	13.062
Negative regulation of JAK-STAT cascade	3.0209														Ifitm2	1156.29	699.378	575.937	706.347	187.872	291.113	165.247	174.093
Vesicle-mediated transport	3.0195														Fstl1	756.089	829.669	656.817	777.989	50.7972	68.6648	78.4314	74.2432
Vascular endothelial growth factor receptor signaling pathway	3.0159														Meg3	510.824	847.941	628.524	689.544	195.464	204.464	196.967	207.346
Retinoic acid metabolic process	2.9454														Itm2a	717.418	626.419	617.56	606.876	9.56905	9.999	5.85989	12.6558
Positive regulation of insulin-like growth factor receptor signaling pathway	2.8161														Ptn	802.758	583.926	543.062	611.034	35.8988	42.6317	40.9541	35.0342
Cytokine-mediated signaling pathway	2.6971														Peg3	563.718	685.246	561.945	628.303	213.045	202.251	233.401	230.103
Endocardial cushion morphogenesis	2.6187														Vcan	664.348	747.549	480.07	535.606	4.76271	17.9547	12.1946	36.0569
Insulin-like growth factor receptor signaling pathway	2.6145														Ifitm3	1026.36	432.756	419.466	526.674	132.789	186.349	156.972	143.573
SMAD protein signal transduction	2.59														S100a11	747.167	491.033	451.036	529.925	339.404	473.047	259.497	326.138
															Tpm1	806.489	285.786	533.754	545.117	217.127	180.989	311.204	250.997
															Plagl1	525.768	531.583	468.952	567.509	21.3329	21.7357	23.8026	13.4951
															Bgn	636.318	515.087	404.375	428.892	7.19159	22.6075	14.4895	15.6489
															Rrbp1	460.543	551.242	431.601	532.806	219.847	300.779	241.267	239.532
															Nid1	517.962	542.802	396.589	458.621	12.063	18.7201	21.7478	16.8915
															Cxcl1	683.231	88.7916	610.643	506.755	39.5787	17.4502	106.923	73.446
															Crip1	585.034	328.241	489.8	446.662	95.4942	135.203	161.302	135.79
															Cd81	521.533	511.795	372.007	441.522	202.069	313.958	195.833	216.906

## Sheet: Fig 3
Fig 3A				Fig 3C							Fig 3D
Relative Igf2 expression				P2 body weight (g)			P2 pancreas weight (mg)				Number of nuclei / section			Acinar mass (mg) - AMY			Beta-cell mass (mg) - INS			Mesenchyme mass (mg) - YFP
C	Mut			C	Mut		C	Mut			C	Mut		C	Mut		C	Mut		C	Mut
1.00471	0.001305			1.9397	1.6842		8.3	5.2			19071.4	15102.4		4.33605	4.47565		0.09319	0.13861		0.548717	0.691261
1.05966	0.006678			1.8222	1.5159		7.8	3.4			20199	18638.4		5.35467	5.16529		0.16465	0.0951		0.860592	0.817423
0.863325	0.007412			1.9977	1.9089		8.3	7			23805.4	13826.7		5.22952	4.15135		0.19148	0.10883		0.598521	0.649216
1.0723	0.03904			2.13	2.08		8.7	5			17109.9	19623.4		6.18672	4.11697		0.15836	0.08354		0.841151	0.635721
	0.000276			1.3944	1.89		7.7	5.7			19433.6	10555.6		6.23763	4.37052		0.14396	0.13857		0.712195	0.918026
	0.000499			1.3319	1.3061		5.5	3.7			18378.7	12015.1		5.79096	2.98949		0.13277	0.09951		0.634469	0.334418
				1.3555	1.1885		5.9	4.1			19846.3	13335.6		4.2897	3.86154		0.10686	0.12135		0.562513	0.440019
				1.3092	1.5328		5.6	5.6									0.120853	0.112864
				1.6194	1.4894		7.4	4.4									0.115755	0.090594
				1.4563	1.3222		6.7	4.4
				1.3422	1.3996		6.3	5.7
				1.2269	1.3106		5	3.9
				1.5766	1.4065		7.4	4.9
				1.6309	1.425		7.3	4.9
				1.6029	1.4319		7.6	4.6
				1.4868	1.5369		6.6	5.5
				1.6111	1.5946		8.3	6.3
				1.454	1.5312		6.3	5
				1.4459	1.6203		8.3	5.7
				1.6879	1.7699		6.9	5.5
				1.7619	1.4583		6.7	3.5
				1.7951	1.5202		6.9	4.8
				1.8882	1.4757		7.8	5
					1.7439			5.9
					1.7343			4.7
					1.6518			4.5
					1.6641			4.2
					1.4911			3.9
					1.6998			5.5
					1.533			4.7

## Sheet: Fig 4
Fig 4A							Fig 4B					Fig 4C							Fig 4D										Fig 4E				Fig 4F							Fig 4G
Relative Igf2 expression			Relative H19 expression				Pro-IGF2 / SOD1 ratios					P2 pancreas weight (mg)			P2 body weight (g)				Acinar mass (mg) - AMY			Beta-cell mass (mg) - INS			Mesenchyme mass (mg) - YFP				Relative Igf2r expression				P2 pancreas weight (mg)			P2 body weight (g)				Acinar mass (mg) - AMY			Beta-cell mass (mg) - INS			Mesenchyme mass (mg) - YFP
C	Mut		C	Mut			Igf2+/fl; Nkx3.2Cre/+	Igf2+/+; Nkx3.2Cre/+	H19DMDfl/+; Nkx3.2+/Cre			C	Mut		C	Mut			C	Mut		C	Mut		C	Mut			C	Mut			C	Mut		C	Mut			C	Mut		C	Mut		C	Mut
0.771844	1.66023		0.658749	0.157332			0.101831	0.293684	0.453869			5.3	7.6		1.5134	1.3551			5.35852	5.52249		0.148529	0.216327		1.0936	0.781672			1.07695	0.270281			7.1	8.8		1.5924	0.995808			5.74978	6.92027		0.140914	0.177937		1.21742	0.826709
0.896406	1.15495		0.87338	0.103903			0.019801	0.211405	0.403148			6.5	8		1.4458	1.2885			4.21893	5.99062		0.098736	0.123547		0.640007	1.09983			0.801086	0.216209			6.8	8.9		1.6088	1.43267			6.22279	6.62194		0.170738	0.169568		1.45413	0.947758
1.26725	1.83416		1.2898	0.428726			0.12788	0.302193	0.308143			8.4	7		1.599	1.5502			4.55758	7.17572		0.126409	0.132989		0.584856	1.17117			0.992325	0.209725			9.6	9.5		1.6923	1.42093			6.30417	6.33348		0.168291	0.146232		0.931062	0.850389
1.10791	1.70077		1.20807	0.167963				0.138799	0.410573			6.9	8.9		1.6504	1.7106			3.27261	6.41732		0.112778	0.161961		0.647007	1.19445			0.8251	0.270181			7.3	7.5		1.692	1.66109			5.51596	4.96788		0.087231	0.113198		0.773163	1.01912
1.03982	1.6216		1.03806	0.168695								6.6	9.3		1.4987	1.6996			6.31942	8.43846		0.165625	0.114314		0.710407	1.62461			1.26914	0.296848			6.4	8.8		1.6378	1.66337			5.23786	6.84126		0.105222	0.096952		0.783223	1.01001
0.990013	1.70219		1.07458	0.201155								7.2	7.8		1.577	1.6052			3.99756	5.97969		0.149537	0.117853		0.67829	1.0268			1.11547	0.248583			6.7	9.3		1.5553	1.46276			4.75232	6.70754		0.07447	0.15834		0.776518	1.42622
												6.3	6.4		1.5148	1.4382			5.03095	4.49684		0.197529	0.129383		0.879302	0.678995							6.8	8.6		1.4106	1.8049			5.22646	5.42602		0.159117	0.164595		0.651478	0.902992
												7.5	10.8		1.864	1.7623																	7.5	7.2		1.486	1.6632			3.35173	7.71494		0.165181	0.221289
												9.4	11.8		1.8751	1.7446																	6.5	6.9		1.4133	1.8013			3.90254	7.7211		0.121705	0.151091
												8.7	6.9		1.9206	1.3799																	7.5	7.6		1.5033	1.5473			4.06156	7.62919		0.131383	0.329826
												5.8	10.7		1.6014	1.6001																	6.6	8.3		1.5228	1.5934
												5.5	9.4		1.4313	1.76																	6.7	10.8		1.6418	1.6527
												6	9.1		1.3994	1.518																	6.1	10.1		1.5265	1.6084
												6	8.8		1.3524	1.4193																	6.7	8.3		1.5731	1.5659
												5.7	10		1.4889	1.7491																	6.3	9.1		1.487	1.5904
												7.5	12.1		1.5764	2.0661																	6.7	7.2		1.644	1.5924
												6.2	12.6		1.521	2.0348																	7	6.8		1.4669	1.7399
												6.4	7.7		1.395	1.4185																	7.3	8.8		1.5452	1.7063
												7.6	6.2		1.5697	1.3172																	5.9	6.2		1.3062	1.7107
												5.1	8.6		1.4884	1.6919																	5.5	8		1.3642	1.692
												7.3	10.1		1.812	1.7659																	7.1	8.5		1.7198	1.7016
												7	9.3		1.7284	1.5947																	6.9	9.6		1.5933	1.91
												6.6	7.2		1.5363	1.6099																	6.4	6.9		1.6672	1.7282
												6.4	8.6		1.8167	1.6844																	7.4	11		1.6426	1.7918
													8.1			1.661																	9.6	8.3		1.8472	1.5747
													9.7			1.9435																	7.7	8		1.7484	1.464
													6.5			1.3011																	7.8	5.8		1.7908	1.535
													12.1			2.0155																	7.2	5.9		1.7914	1.8965
													9.4			1.6932																	7.8	6.8		1.6829	1.8125
													9.3			1.5219																	7	6.4		1.5252	1.7151
													8.9			1.5245																	6	8.8		1.5668	1.7719
													8.6			1.5123																	5.1	10.8		1.6759	1.4861
													8.7			1.5933																	5.7	6.2		1.7049	1.5043
													8			1.341																	7	8		1.5615	1.4389
													7.6			1.3409																	5.8	9.7		1.658	1.4671
													7.8			1.5063																	6.2			1.944	1.644
													8.8			1.726																	7.5			1.6175	1.827
													9.6			1.704																	4.2			1.7601	1.5953
													7.6			1.5531																	6.5				1.8552
													7.1			1.5463																					1.7521
													6.9			1.5078																					1.6783
													8			1.5114
													7.7			1.3969
													8.1			1.3849
													8.2			1.6293
																1.604
																1.7275
																1.6407
																1.4303
																1.7286

## Sheet: Fig 5
Fig 5A									Fig 5B				Fig 5C																				Fig 5F																Fig 5G
Mesenchyme-derived cells				Non-mesenchyme cells						-Log10 p-value				Digestion										Immune response									Relative expression																IGF2 (ng/mL media)
Gene	Log2(Fold change)	-LOG10(FDR adjusted p value)		Gene	Log2(Fold change)	-LOG10(FDR adjusted p value)			Digestion	16.4685				FPKM										FPKM									Try			Amy2			Sema5b			Sfrp1			Igf2				Mes
Igf2	-5.97248	3.29888		Lmo3	3.00757	3.29888			Immune system process	12.0278				Nkx3.2-Cre; Igf2+/+				Nkx3.2-Cre; Igf2fl/+						Nkx3.2-Cre; Igf2+/+				Nkx3.2-Cre; Igf2fl/+					Mes	Ac		Mes	Ac		Mes	Ac		Mes	Ac		Mes	Ac			3.09338
Kctd15	-1.41962	3.29888		Tlr13	2.7029	3.29888			Inflammatory response	10.5452			Clps	2980.77	4192.8	4578.51	2839.07	7954.04	9990.4	6923.78			Cxcl2	15.5675	26.5494	67.0597	61.7463	88.6184	51.6694	87.138			0.011493	0.094827		0.002005	0.115437		0.003119	8.12e-05		0.042594	0.001611		0.968083	0.028173			3.12544
Tnnt2	-1.313	3.29888		Ttc22	2.07394	3.29888			Chemotaxis	7.7352			Pnliprp1	1245.93	1892.66	2124.65	1337.02	3189.97	3789.87	3117.44			Ccl3	31.3045	41.9567	43.064	53.8728	95.6083	76.5876	83.5744			0.009412	0.100017		0.001971	0.151528		0.002919	4.17e-05		0.035676	0.002585		0.857709	0.020347			3.3238
Hspb7	-1.2369	3.29888		Timd4	2.04208	3.29888			Proteolysis	6.2434			Cela2a	1327.04	2082.22	1582.37	1108.24	2494.31	3917.24	4359.47			Ctss	31.4224	31.248	40.2969	57.1158	55.1516	58.2643	77.6065			0.014169	0.066908		0.000219	0.015584		0.002184	9.57e-05		0.004531	0.001383		0.694867	0.026739			3.29345
Pcp4l1	-1.13814	3.29888		Gm2663	1.83262	3.29888			Adaptive immune response	5.1568			Cel	1302.45	1157.5	1482.24	986.171	1950.11	2781.21	2328.98			Bcap31	36.2496	37.5146	35.258	38.6603	48.3176	66.3898	65.5576			0.000244	0.039712		0.000235	0.014405		0.005132	3.73e-05		0.023566	0.000753		0.766001	0.004872			2.1502
Cnn1	-1.06553	3.29888		Reg3d	1.75972	3.29888			Immune response	3.9431			Prss2	861.472	910.224	940.009	729.276	1346.51	2329.64	1856.18			Ccl2	15.5337	15.8769	75.508	39.4515	105.254	26.5796	79.6756			0.000251	0.089513		7.55e-06	0.055531		0.007764	0.000522		0.018449	0.000918			0.017684			2.46354
Pcdh17	-0.97889	3.29888		Reg1	1.72807	3.29888			Chemokine-mediated signaling pathway	3.2941			Cpa1	543.982	868.222	816.561	525.232	1448.98	1826.62	1396.18			H2-Eb1	21.829	19.9115	28.001	29.6208	19.0707	76.7453	19.4304			7.04e-05	0.034462		0.001331			0.008287	0.000212		0.028806	0.000848			0.005509
Cd24a	-0.973105	3.29888		Gm5771	1.63245	3.29888			Positive regulation of inflammatory response	3.0227			Cela3b	495.433	571.23	551.566	373.192	854.051	1369.02	1501.84			Ccr7	13.5288	1.84875	12.4728	22.7126	7.77247	62.436	2.85604			0.003624	0.074062		0.000155			0.010777	0.000146		0.006694	0.001531
Actg2	-0.929279	3.29888		Pou2f2	1.55846	3.29888			Activation of cysteine-type endopeptidase activity involved in apoptotic process	2.9014			Try5	354.609	372.498	423.876	249.773	1095.74	1009.03	742.901			Ccl4	6.29609	7.23781	21.9158	11.9092	13.8802	35.374	37.2255			0.000598	0.026798					0.002793	0.000124		0.007335	0.001218
Myh11	-0.91402	3.29888		Npas4	1.53464	3.29888			tRNA methylation	2.9677			Cela1	248.704	281.45	307.881	202.476	382.115	608.475	646.989			Ccl6	6.83831	6.21618	15.2648	10.2003	19.3797	20.222	38.5223									0.002147	0.000427		0.01952	0.001061
Myl9	-0.888218	3.29888		Prss3	1.513	3.29888			Erythrocyte development	3.8827			Prss1	228.685	226.821	255.233	182.196	444.463	710.999	482.327			Cd274	6.35979	5.71299	3.9903	7.74044	5.12735	18.2922	4.42198									0.001378	0.000111			0.001823
Npnt	-0.872839	3.29888		Try10	1.4761	3.29888							Prss3	132.825	122.704	148.968	97.0092	298.537	466.668	308.282			Vtn	3.90394	2.66806	2.9956	1.03248	2.78618	12.1235	10.5242										6.48e-05			0.001961
Zcchc3	-0.78419	3.29888		Retnlg	1.4666	3.29888							Try4	119.64	120.096	120.746	75.875	219.456	304.306	318.666			Tlr1	1.08241	1.87552	1.18343	3.36088	2.79793	4.45939	4.46757										7.93e-05			0.004601
Acta2	-0.780516	3.29888		Try5	1.43862	3.29888							Gp2	88.2894	92.4114	123.417	67.6159	270.212	191.713	158.518			Il15	0.419815	0.988534	0.864159	0.545702	2.24201	2.53438	1.9749
Tpm2	-0.722017	3.29888		2210010C04Rik	1.43049	3.29888							Try10	70.8938	74.1759	75.233	42.8617	170.951	180.373	197.761
Ckmt1	-3.30798	3.02008		Sycn	1.4237	3.29888							Pnliprp2	59.9476	83.2226	73.796	44.2914	118.487	134.38	133.088
Flt4	-1.24829	3.02008		Cd3e	1.42215	3.29888							Amy2b	28.0059	38.0621	69.1514	25.5341	101.035	55.5524	50.2192
Nfatc2	-0.990495	2.85941		Zg16	1.4009	3.29888							Pnlip	0.328981	0.713717	1.08277	0	5.2014	2.25625	1.29773
Thbs4	-0.897678	2.85941		Gm10334	1.39389	3.29888
Dusp18	-0.798438	2.85941		Try4	1.36408	3.29888
Kdm4b	-2.60615	2.74787		Spink3	1.36111	3.29888
Osr2	-0.619157	2.74787		Ctrl	1.3282	3.29888
Ptpn6	-3.00053	2.59148		Klk1	1.32138	3.29888
Mlf1	-1.97236	2.59148		Pycr1	1.32028	3.29888
Rbm24	-1.2266	2.59148		Cela3b	1.31845	3.29888
Gpr20	-0.960808	2.47986		Sh2d2a	1.30398	3.29888
Pbx4	-2.03909	2.43508		Krt20	1.30022	3.29888
Egln3	-1.16093	2.43508		Tmed6	1.29119	3.29888
Ccdc149	-1.65468	2.39429		Prss1	1.29016	3.29888
Actn1	-0.623802	2.39429		Cckar	1.25405	3.29888
Acsm3	-4.45178	2.35784		Cela2a	1.23534	3.29888
Ism1	-1.2202	2.24017		Stfa2l1	1.22427	3.29888
Gpr83	-1.15069	2.24017		Ptgs2	1.19503	3.29888
Dgkb	-0.828784	2.21571		Gm5483	1.18624	3.29888
Shank2	-1.32562	2.11369		Clps	1.18425	3.29888
Fgl2	-0.711406	2.11369		Cpa1	1.17748	3.29888
Pdlim3	-0.66842	2.11369		Rnase4	1.16089	3.29888
Plekhb2	-1.34179	2.09635		Gp2	1.15407	3.29888
Nt5e	-1.24151	2.09635		Stfa2	1.15078	3.29888
Ndrg4	-0.670544	2.09635		Tff2	1.13822	3.29888
Dhcr24	-0.801953	2.04856		Serpini2	1.11861	3.29888
Smad9	-1.08304	2.03369		Prss2	1.10011	3.29888
Grem1	-0.676516	2.03369		Aoah	1.08944	3.29888
Pop1	-1.75107	2.01962		Cela1	1.06931	3.29888
Ldhb	-0.914038	1.96778		Cpa2	1.04953	3.29888
Mboat2	-1.20904	1.95568		Nfkbid	1.02162	3.29888
Synpo2	-0.943031	1.94464		Mir5105	1.00622	3.29888
Ckb	-0.641029	1.87252		Ccl3	1.00267	3.29888
Gphn	-0.701881	1.82888		Pnliprp2	0.977994	3.29888
Scube1	-0.964655	1.78312		Rnase1	0.971029	3.29888
Lmod1	-0.750073	1.77598		Cd53	0.939157	3.29888
Ulbp1	-0.875827	1.76912		AI607873	0.913913	3.29888
Crabp1	-1.24355	1.75477		C1qc	0.886272	3.29888
Krt8	-1.05924	1.74838		Dap	0.859642	3.29888
Alg2	-0.658911	1.74838		S100a8	0.846502	3.29888
B930041F14Rik	-0.738046	1.7288		Cxcl2	0.827088	3.29888
AC160538.1	-1.16712	1.72238		Chst2	0.767714	3.29888
Prox1	-1.02945	1.71665		9130221H12Rik	2.57712	3.02008
Hand1	-0.917652	1.7046		Gcg	1.15121	3.02008
Ins2	-1.2981	1.69876		Rbpjl	1.09094	3.02008
Axin2	-0.809839	1.6812		Il2rb	1.02893	3.02008
Cd59a	-0.840483	1.67031		Ngp	0.968317	3.02008
9230112E08Rik	-0.787261	1.67031		Hp	1.70508	2.85941
Sh3bgr	-1.41489	1.66518		Erp27	1.25896	2.85941
Bcar3	-1.09061	1.66518		Lcn2	0.980088	2.85941
Chchd10	-1.15883	1.64981		Amy2b	0.778468	2.85941
Sfrp4	-0.713992	1.63514		Lair1	1.87577	2.74787
Nudt16	-0.885601	1.63021		Ccl6	1.43521	2.74787
Thsd4	-0.714339	1.60248		Selplg	1.07852	2.74787
Rpp14	-0.809517	1.59826		Sdf2l1	1.01657	2.74787
Bahcc1	-0.74233	1.58964		Ccl2	0.946136	2.74787
Fam101a	-2.73419	1.58094		Sostdc1	0.923485	2.74787
Adrm1	-0.938653	1.5729		Fcrl1	2.36269	2.66164
Samd5	-0.590842	1.55324		Cd300lb	2.10331	2.66164
4930447C04Rik	-1.21084	1.54168		Casp1	1.56871	2.66164
Lcp2	-3.48986	1.52731		Gm12913	1.05233	2.66164
Hpcal4	-1.15382	1.52359		Ccr7	0.946125	2.66164
Gfra4	-1.03974	1.49357		Cd52	1.01238	2.59148
Phxr4	-0.626788	1.48725		Wars	0.875557	2.59148
Gm527	-1.11538	1.47151		Aspa	2.19536	2.53052
Pars2	-1.71747	1.46846		Dph2	2.16873	2.53052
Edn1	-1.71031	1.42817		C5ar1	0.728215	2.53052
Chga	-1.71751	1.40219		Cd3d	1.66523	2.47986
4833439L19Rik	-0.723296	1.39725		Dmbt1	1.47912	2.47986
Fhit	-1.84044	1.39477		S100a4	1.10832	2.47986
Prss36	-1.70637	1.39226		Trbc2	0.941982	2.47986
Wdfy2	-1.0362	1.3898		Igkc	0.858697	2.47986
Kcnma1	-0.748497	1.3849		Bcap31	0.702657	2.47986
Abt1	-1.01704	1.37768		Gm4759	1.25369	2.43508
Nkrf	-0.745894	1.37768		Mertk	0.957508	2.43508
Adra1a	-0.677618	1.37768		Ccrl2	0.895606	2.43508
Heatr7a	-1.48322	1.37558		Ctss	0.669959	2.43508
Synm	-0.593021	1.37327		Ccl4	1.28376	2.39429
Apobec2	-1.89481	1.37105		Gpx3	0.713573	2.39429
Sprtn	-0.899192	1.37105		Stfa3	0.989031	2.35784
Bmp7	-0.837752	1.3689		F630028O10Rik	0.919258	2.35784
Atp2a3	-0.709623	1.36677		Emp3	0.876997	2.32443
Adamts17	-0.698398	1.36677		Sepp1	0.716938	2.32443
Cacna1b	-2.13661	1.35989		Bcat1	2.78007	2.29385
Bbs7	-0.759904	1.35989		Cd44	0.795444	2.29385
Tmem196	-1.94393	1.35792		Atp13a2	0.938521	2.2657
Arhgap33	-0.661182	1.34505		Ms4a6b	1.45606	2.24017
Dmrt2	-1.29303	1.34069		Sox2ot	2.0572	2.21571
Zfp446	-0.715251	1.32602		Rac2	0.648017	2.21571
Cyb561d1	-1.00812	1.29701		Marco	2.39791	2.19281
Trim45	-0.98505	1.29146		Bhlha15	0.896125	2.19281
Wwc1	-1.04124	1.28962		Tmem97	0.86389	2.19281
Moxd1	-1.05475	1.28468		Clec4d	1.32208	2.15001
Hdac10	-0.864272	1.26319		B4galnt1	0.762773	2.13127
Coq5	-0.590295	1.25472		Reg3b	2.17864	2.11369
Nop56	-0.621182	1.23076		Tnr	1.43099	2.11369
Casz1	-0.920261	1.21105		Cd83	0.641682	2.11369
Igfbp2	-0.728502	1.19938		Hspa1b	1.50606	2.09635
Exo1	-0.774308	1.19807		Mmp25	1.79023	2.07946
5730469M10Rik	-0.585259	1.19807		Nckap1l	0.61462	2.07946
Asl	-1.06593	1.19109		Sdk1	1.92726	2.06364
Bcl11a	-1.24526	1.18599		Gm15662	1.00006	2.06364
Insig2	-1.16869	1.18314		Katnal1	1.91896	2.04856
Twistnb	-0.603014	1.18314		Il21r	1.13792	2.04856
Cdk20	-1.09139	1.18047		Pglyrp1	1.0688	2.04856
Ntm	-0.86105	1.16986		Gm12563	1.03331	2.04856
Fibin	-0.58595	1.16986		Calca	1.28747	2.03369
Itpa	-0.876274	1.16474		Pnliprp1	1.02841	2.03369
Dnase1	-2.64836	1.15728		Bcl11b	0.948847	2.03369
Grem2	-0.607463	1.15728		Siglec1	0.79198	2.03369
Tyw1	-0.759103	1.15351		Nupr1	0.765876	2.03369
Cecr5	-0.901775	1.15228		Gatm	0.633109	2.03369
Tnfaip8l3	-1.13519	1.14985		Ifitm1	1.4366	2.00574
Speg	-0.892876	1.1376		Zfp628	0.991139	1.99257
Tbc1d10b	-0.821787	1.12969		Mmp8	0.941856	1.99257
Urod	-0.721046	1.12193		Lrrc25	2.48286	1.97971
Xkr4	-0.679007	1.12193		Apbb1ip	0.8162	1.97971
Zfp553	-0.654805	1.11639		Arhgdib	0.599366	1.95568
St3gal5	-0.653615	1.11639		Vtn	1.67771	1.94464
Slc38a5	-1.42459	1.11535		Niacr1	1.58318	1.94464
Nptx2	-1.07074	1.11535		Tgfbi	0.788142	1.94464
Aagab	-0.632416	1.11431		Ptafr	0.622758	1.93337
Gsg2	-1.08258	1.11039		Agmo	1.50644	1.9228
Nphp4	-1.90161	1.10938		Tifab	1.079	1.9228
Igsf9b	-0.949685	1.10735		P2rx1	1.11365	1.91206
Fbxo36	-1.36095	1.09576		Tyrobp	0.6067	1.90168
Tmub1	-1.53093	1.09379		Tnfaip8l2	1.30994	1.89184
Fam166b	-2.33648	1.089		Fam166b	4.83922	1.8821
Aig1	-0.89931	1.08296		Bok	1.4008	1.8821
Acsl1	-1.2023	1.07898		Cel	0.933657	1.8821
Arxes2	-1.23609	1.06443		Klf9	1.07793	1.87252
Zfp213	-1.0393	1.06192		Lck	1.72061	1.86332
2610019F03Rik	-1.20691	1.05469		Thy1	0.888186	1.86332
Slc15a4	-0.693319	1.05022		Gata4	1.01703	1.85445
Lonrf1	-0.641832	1.04585		Hilpda	0.801244	1.85445
Dusp14	-1.06648	1.04486		Cd84	0.723299	1.85445
1110038D17Rik	-0.709931	1.03351		Sh3bgrl3	0.682981	1.84535
Alx4	-0.760333	1.03204		Cd33	0.673991	1.84535
Rgag1	-0.672711	1.0294		Resp18	0.925801	1.82888
Enpep	-0.755816	1.02851		Slc35b2	0.888608	1.82888
Ppargc1a	-1.23606	1.02547		Slit1	1.63891	1.82115
Gpr68	-1.65358	1.0171		Laptm5	0.781229	1.82115
Ehd4	-0.726866	1.01082		Lilrb3	0.820567	1.81352
Acp5	-1.22106	1.00844		Ncf4	1.35132	1.80587
Tbc1d7	-0.818099	1.00627		Hspa1a	0.773982	1.80587
Slitrk5	-0.728142	1.00112		C1qb	0.598062	1.80587
Dhrs11	-1.25971	0.999093		Gp49a	0.657676	1.79804
Slc2a10	-0.700016	0.992666		Hsd11b1	1.79072	1.77598
AC171211.1	-0.607465	0.990298		Pigz	3.30905	1.75477
Rpusd2	-0.851119	0.985366		Ucn3	2.12664	1.74838
Gm13371	-1.24549	0.983974		Poli	0.809133	1.74838
Zfp93	-1.52178	0.976694		Rassf4	0.68935	1.73501
Tspan13	-0.671083	0.974571		Cuta	0.670806	1.73501
Flad1	-2.23788	0.97388		Asprv1	1.02365	1.7288
Kcne1l	-0.708564	0.973193		2410006H16Rik	0.653583	1.7288
1700008F21Rik	-1.1817	0.970434		Tenm2	2.42971	1.72238
Atg16l2	-0.990264	0.964798		Rdh12	1.41795	1.71665
Tecpr1	-0.899859	0.96409		Sell	0.850915	1.71665
AC117663.1	-0.716686	0.962781		Nfam1	0.739376	1.71665
Asb2	-1.43809	0.952367		Zfat	1.09317	1.69876
Csf2ra	-0.668246	0.951772		Irx1	1.75223	1.6929
Col17a1	-1.84957	0.94533		Mllt6	0.605741	1.6929
Tox2	-1.50776	0.94533		Emr1	0.710084	1.687
Gyltl1b	-1.46787	0.94533		Cd5	1.29033	1.6812
Lrpprc	-0.600286	0.943476		Il22ra1	1.61275	1.67031
Abca3	-0.813118	0.942144		BC100530	1.04056	1.64478
Il17rc	-2.03631	0.923968		Trnau1ap	1.03066	1.64478
Nxn	-0.6944	0.920233		Bcl6	0.600562	1.64016
Gramd4	-0.66915	0.919669		Foxn2	1.32491	1.62543
Ube2t	-1.49089	0.917362		Cd86	0.938679	1.62543
Gm10643	-1.02549	0.917362		RNASEK	0.654954	1.62543
Pik3c2b	-0.641533	0.916745		Cd79a	0.805923	1.62088
Chrdl1	-0.587943	0.915034		Slc6a12	1.68849	1.60682
Gm15941	-2.11005	0.912119		Fntb	1.49358	1.59826
Plaur	-0.834468	0.911063		Ighm	0.602065	1.5854
Asf1b	-1.14179	0.905421		Eno4	1.73989	1.58094
Id1	-0.627154	0.904928		Kcnk16	0.758137	1.58094
Zbtb39	-0.586061	0.902059		Aif1	1.19653	1.5729
Tbc1d25	-0.618907	0.897618		Fpr1	1.23696	1.56463
Enkur	-1.06795	0.897025		S100a1	0.908232	1.54534
Ahr	-0.624734	0.890715		Cd8a	1.19383	1.52359
Zbtb43	-1.23876	0.887968		Rgs17	0.840307	1.52359
AC125279.2	-0.893417	0.885109		AC158975.1	1.00892	1.51986
Kcnmb1	-1.11633	0.8842		Isoc2a	2.13403	1.51638
Coq4	-1.32836	0.876871		Ms4a6c	1.085	1.51638
Ece2	-0.885774	0.875855		Gjb2	0.955815	1.51638
She	-0.606307	0.875359		Iqsec2	1.30859	1.5131
Kcnip3	-0.601334	0.875359		Tlr1	1.05922	1.5097
Ttll1	-0.614558	0.87174		Haus1	0.813688	1.5097
Dnase2a	-1.40599	0.868417		Ston2	1.02993	1.50625
Adat1	-0.646493	0.868417		Pmaip1	0.694407	1.50311
Sphkap	-2.35578	0.86634		Tmem38a	0.915262	1.49669
Rnf44	-0.723058	0.86634		Nell1	1.53133	1.48074
Lyve1	-0.6259	0.857676		Tmem8	0.774246	1.47783
Mdga1	-1.21514	0.854685		Cym	2.51139	1.47151
2410004B18Rik	-0.633209	0.854685		Apol7c	1.69063	1.47151
Amotl2	-0.738768	0.852163		Unc93b1	0.705186	1.46846
Bloc1s5	-0.835179	0.849419		St8sia4	0.627102	1.46517
Paqr8	-0.617662	0.846722		Izumo4	1.31459	1.46218
Cdh1	-1.19438	0.84628		Prune2	0.618548	1.45371
Stk19	-0.690131	0.84628		Ifitm5	1.87632	1.45062
St6galnac3	-0.726957	0.845266		BC028471	3.89128	1.44506
Lrp2	-0.925109	0.834797		Pnlip	2.45742	1.44506
Tie1	-0.652629	0.833383		Il7r	0.602674	1.44213
Fdps	-0.798839	0.832615		Tmem42	1.2804	1.43623
2010001A14Rik	-1.62552	0.82745		Lef1	0.752351	1.43361
Ablim2	-0.964701	0.82403		Kcnmb2	0.868905	1.41732
Dscc1	-0.732859	0.821423		AC116875.1	1.38407	1.41218
Bid	-1.15724	0.819673		Samd14	1.05964	1.41218
Lancl2	-0.726332	0.817971		Il2rg	0.662849	1.41218
1500015O10Rik	-1.33429	0.814155		Rai2	1.1899	1.40966
Ttyh1	-0.841286	0.811218		Fam65b	0.845289	1.40966
Bag2	-0.76692	0.805924		Vps25	0.648931	1.40966
Pomc	-1.25051	0.804324		Il15	1.67542	1.40465
Col7a1	-1.16835	0.803896		Ms4a1	0.763378	1.40465
Mrs2	-0.618826	0.800533		Zfp935	1.05159	1.40219
Cd1d1	-1.02458	0.7993		Gm1966	0.588916	1.39725
Spp1	-0.732992	0.7993		Cyb561d2	1.90409	1.39477
Ces1d	-1.78709	0.798142		Pdia2	0.904084	1.3849
Prss57	-0.611167	0.795538		Rogdi	0.826121	1.37992
Tnni2	-1.30851	0.793965		Tpcn2	0.944156	1.37768
Rgs9	-0.655522	0.793965		Aqp12	1.42124	1.37558
Lipe	-0.816436	0.793266		Cd274	0.641103	1.37558
Palmd	-1.10239	0.786286		AB124611	0.84474	1.3689
Cdkl5	-0.826269	0.783388		Epsti1	0.80071	1.36677
Mpdu1	-0.606047	0.780381		Slc35a4	1.03082	1.36442
Stap2	-0.873537	0.779667		Gm8995	0.768105	1.36442
Zfp719	-0.790394	0.779667		Slc1a2	2.0677	1.35792
Cacna1d	-0.615736	0.779293		Gimap6	0.704324	1.35591
5430403G16Rik	-0.676191	0.778244		Clec4a1	0.799102	1.35388
AI428936	-1.27995	0.777906		Vgll4	0.760103	1.35388
Zfp12	-0.886692	0.776071		Mcart6	1.20397	1.35165
Hspb2	-1.44651	0.775053		H2-Eb1	0.62899	1.34947
Cdc25c	-0.826123	0.771877		Cd8b1	1.69603	1.34505
Riiad1	-1.64069	0.765485		Cdk14	1.0422	1.34294
Gm266	-0.720336	0.764881		Ly86	0.71916	1.34294
Bicd1	-1.00227	0.764509		AC126552.1	1.30072	1.33851
A130050O07Rik	-0.916966	0.763821		Mgl2	1.26158	1.33629
Wbp11	-0.799562	0.763065		Bank1	0.765711	1.33011
Itgb8	-0.694342	0.7599		C1qa	0.69378	1.33011
Cep128	-0.65255	0.757996		Cyth4	0.631049	1.33011
Tab3	-1.1664	0.756855		Pou3f4	1.69778	1.32401
RP23-302C16.2	-1.18846	0.756548		Pde1b	1.03932	1.32401
Nrsn2	-0.85282	0.756548		Zbtb16	0.985794	1.32191
Sil1	-0.629242	0.756548		Layn	1.80904	1.31597
Grin2d	-0.711145	0.750836		Arrdc1	0.691685	1.31597
Hdac11	-0.693984	0.750129		Gm13141	3.73669	1.31412
Metazoa_SRP	-1.59432	0.746149		Cdk5r1	1.20317	1.31412
Gtf2h2	-0.646729	0.745856		Cd80	1.24742	1.30818
Cldn12	-0.865021	0.724882		Gm20712	1.57931	1.30437
Luzp1	-0.737244	0.724159		Timm10	1.24653	1.30437
Il3ra	-0.958842	0.721537		Inf2	0.924164	1.29701
Hpn	-1.18772	0.720085		Ethe1	1.04293	1.28788
Poc1a	-0.911045	0.720085		Fxyd5	0.655323	1.28788
Mis18a	-0.89118	0.720085		Cd300ld	0.855607	1.28468
Efna3	-2.17837	0.717258		Gm15564	0.662083	1.28468
Rce1	-0.624817	0.713696		1810009J06Rik	0.942186	1.27729
Mansc1	-0.71363	0.713034		Atp6v1f	0.746617	1.27548
Psmg3	-0.924881	0.711208		Lhfp	1.70981	1.27182
Scarna2	-0.669424	0.709928		Mrp63	0.770406	1.26834
Ddah1	-1.05722	0.707038		Zbtb7b	0.84741	1.26666
Timm17b	-0.668169	0.705463		Derl3	0.915406	1.25649
Rilpl2	-0.806151	0.703982		2810428I15Rik	0.834649	1.24974
Hint3	-0.864443	0.703703		Pim1	0.64446	1.24027
Gm20467	-0.893305	0.702662		1810010K12Rik	2.39038	1.23552
Rph3al	-1.01978	0.702091		Nnat	0.91893	1.22906
Got1	-0.687797	0.702091		Slc6a17	1.57103	1.21833
AC125483.1	-2.03748	0.701782		Adh1	0.888991	1.21247
Abcg4	-0.942624	0.70118		Gsdmd	0.672799	1.21247
Cab39	-0.728825	0.700131		Itgax	1.04058	1.20386
Cpne8	-0.661531	0.699211		Ppp1r11	0.899916	1.20386
Nmnat3	-1.00044	0.695555		Tcrg-C	1.26027	1.19938
Ccdc176	-1.95215	0.6947		PRICKLE4	4.17453	1.19807
Gm11331	-1.57483	0.694365		AC122863.1	2.34488	1.19109
Fam70b	-2.10796	0.693013		Skap1	1.14677	1.18817
Ghrl	-1.17807	0.690732		Adssl1	1.35675	1.18314
Tekt2	-1.18847	0.690157		Osm	0.751819	1.18178
Cntnap1	-0.827939	0.686842		Ebi3	1.48007	1.17524
Col4a5	-0.840319	0.683654		Mrpl30	0.588411	1.17524
Rab3b	-1.45185	0.67817		B430306N03Rik	0.906266	1.1726
Cd3eap	-0.599809	0.677671		Irg1	1.1216	1.16734
Slc4a4	-0.906874	0.673263		Plek	0.798048	1.15968
Col13a1	-0.696063	0.672985		Akip1	1.07236	1.15835
Vps33b	-0.597285	0.66886		Tnfsf14	1.54082	1.1511
Tyrobp	-1.58503	0.664516		Rnf31	1.27	1.14985
Tigit	-0.641386	0.664516		Cd2	0.902781	1.14483
Acap3	-0.770556	0.663845		Kcnh6	0.926725	1.13996
1110008J03Rik	-0.930822	0.662828		Cd79b	0.673912	1.13884
Kit	-0.951126	0.659524		AB041803	1.04572	1.13639
Tap1	-0.987446	0.658378		Aldh1a7	0.946008	1.13203
Dhx8	-0.634776	0.654842		Zfp428	1.27708	1.12735
Rcbtb1	-0.631921	0.654101		Setmar	1.40408	1.12638
AC124446.1	-0.936814	0.653299		Ssr4	0.585315	1.12535
Nudt19	-0.799202	0.651559		Gm13814	1.38885	1.12311
Lrrc3b	-0.972409	0.647146		Art2a-ps	0.708428	1.11748
Coq6	-0.796835	0.646195		Rab7l1	1.01435	1.11327
Btbd6	-0.79167	0.645995		Fbxo16	1.22754	1.11146
Timm22	-0.758926	0.645193		Ccl22	1.67868	1.11039
Chchd1	-0.610076	0.644696		Nhsl2	1.2116	1.10623
Fam105a	-0.716679	0.642381		Traf1	0.839096	1.10514
Metazoa_SRP	-0.738552	0.640328		Itk	0.982665	1.10303
Lrr1	-0.856924	0.639873		Krtcap2	0.72023	1.10208
Slc35a5	-0.969124	0.638544		Leng8	0.714491	1.09895
Mettl22	-0.982616	0.637401		Lat	1.00278	1.09379
Rapgefl1	-0.859224	0.636262		BC034090	1.02017	1.09283
Trim13	-0.964336	0.634843		C1qtnf1	1.83818	1.09087
Pyy	-0.687875	0.633321		Ehd1	0.786425	1.08697
Smox	-0.719852	0.630059		Gpr157	0.855311	1.08188
Inpp5a	-0.7175	0.628814		Gm5416	1.80682	1.07992
Nkx3-2	-0.95277	0.627373		AC116801.1	1.16093	1.07686
Ctc1	-0.629018	0.626849		Vipr2	1.40839	1.07589
Cttnbp2	-0.751198	0.62473		Tek	2.03158	1.07491
2700033N17Rik	-0.905308	0.62379		Phf1	0.682732	1.07196
F2rl1	-0.642791	0.62379		Gm1975	1.43227	1.06942
4930455F23Rik	-0.63986	0.623562		4930438A08Rik	1.65832	1.06739
Rad54b	-0.931424	0.622956		Cxcr4	0.633774	1.06643
Rims1	-0.911051	0.621074		Abca9	0.587067	1.06443
Myh14	-1.81735	0.616896		Dcxr	1.05241	1.0635
Lipt2	-0.72698	0.614263		2010005H15Rik	1.22228	1.06284
AARSD1	-2.8709	0.61384		Dtx1	1.52028	1.06192
Edc4	-0.749499	0.611192		Aar2	0.796966	1.06192
Fzd3	-0.838216	0.607637		Fam20a	1.46583	1.05826
Gm13470	-0.755262	0.607242		Gast	2.99368	1.05733
Rab40b	-1.17072	0.606523		Amz2	0.784487	1.0564
Krt18	-0.631633	0.606118		Snd1	0.875142	1.05469
AC167202.1	-1.96416	0.603292		A1cf	0.631785	1.05022
Fancg	-0.710669	0.603292		Zfp27	1.37559	1.04751
Bche	-0.752303	0.602258		Cpb2	4.25118	1.04673
A630001G21Rik	-1.40071	0.602065		G6pc2	0.941489	1.04673
Cyp2r1	-0.730226	0.599967		Tmem37	1.13048	1.04486
Gm1673	-0.940601	0.599775		4632434I11Rik	0.720409	1.04404
Neat1	-1.03976	0.599231		Arl2	0.825661	1.0397
Pcbp3	-0.713344	0.599039		Trim30b	1.6676	1.03701
Mab21l2	-0.771263	0.59832		Clec4e	1.22825	1.03701
U6	-1.8805	0.598162		PIK3C2G	0.992186	1.0294
Gm14584	-0.895842	0.596377		Ptpro	0.756036	1.02789
Fam203a	-0.803166	0.596377		AW112010	1.32307	1.02547
Tmem48	-0.763812	0.595765		Arhgap36	1.42602	1.02215
Zmynd19	-0.611151	0.5952		Tbc1d10c	0.713792	1.02137
Mrps35	-0.786789	0.593344		Dnaic1	3.57462	1.01401
Larp6	-0.670149	0.592878		Tcf19	0.700595	1.0124
Mad1l1	-1.13367	0.592213		Nlrp3	0.777646	1.01082
Sep-01	-0.896402	0.585784		Ggt1	0.753121	1.00776
AL683882.1	-3.02244	0.584152		AC169518.1	1.28449	1.00705
Apitd1	-0.937004	0.583927		Kcnrg	1.23689	1.00491
Zfp365	-0.732871	0.583153		N4bp2l1	0.930501	1.00347
Zdhhc12	-1.08698	0.582857		Slc24a3	0.924654	1.00192
Sox9	-0.594791	0.582679		Arsa	1.25578	1.00036
Mtf1	-0.866379	0.580786		Rdm1	1.28988	0.996919
Lrrc51	-0.786116	0.577798		Fes	0.652019	0.990298
Wfdc2	-1.85535	0.577653		Cxcl10	0.609658	0.989543
Slc25a22	-1.02628	0.574296		Eng	1.14727	0.988798
Ccdc91	-0.771386	0.573596		AF251705	0.899748	0.986767
Iglon5	-0.591318	0.573485		Nkg7	0.880871	0.98467
Cyth1	-0.753086	0.573329		AC113309.1	1.57642	0.980967
Nr2f6	-0.842378	0.571984		Leng9	1.25963	0.976694
7SK	-3.06004	0.569912		Snx21	1.52259	0.975383
Metazoa_SRP	-1.81207	0.568135		Fez1	1.19347	0.972381
Tmem229b	-0.825026	0.567079		Gfpt2	0.834114	0.971095
Rwdd4a	-0.593425	0.564728		Amt	1.36975	0.970434
Acer2	-0.734295	0.564221		Slc24a2	1.74869	0.968951
1700001P01Rik	-1.55704	0.562234		Klf16	0.958962	0.968951
Stc2	-1.04465	0.56129		Cd28	0.66942	0.968951
Itga9	-0.600176	0.560645		Hebp1	0.729061	0.968236
Them4	-0.696227	0.558629		Tmem120a	1.69442	0.966806
Crb2	-1.27011	0.55828		Pfkfb3	1.00004	0.965384
Ccdc158	-1.3279	0.557817		Bcl2a1b	1.14588	0.963407
Usp32	-0.837369	0.557005		Elovl1	0.852239	0.960166
Slc41a2	-1.03878	0.55539		Dhx34	0.744874	0.95888
AC125010.1	-3.77336	0.548757		Mrps31	0.63361	0.957677
AL929540.1	-3.72552	0.548757		Icos	0.782212	0.954971
Actr5	-0.661787	0.548393		Pla2g1b	0.676294	0.952367
Gm13052	-0.804164	0.546902		Sema4g	0.598379	0.949732
Rgs1	-1.19673	0.542431		Prmt5	0.786098	0.949141
Ccdc136	-1.01501	0.542135		Cbr2	0.989535	0.948431
Gm14308	-1.13166	0.541429		Pycr2	0.650893	0.947864
Gm15269	-2.82154	0.540724		BC003266	1.25304	0.946595
Egfl7	-0.592697	0.540502		Mfsd5	0.619744	0.94533
Echdc2	-0.648118	0.540077		Grtp1	0.839698	0.942144
Gm4204	-0.621832	0.53808		Sh3tc1	1.08188	0.940251
Chrnb1	-0.912224	0.535382		Bst2	0.694073	0.938996
Ccdc64	-0.646611	0.535382		Ssbp4	0.760348	0.935883
Gm14042	-1.26634	0.534895		Tmem179b	0.69937	0.932747
Pcp4	-0.612088	0.533086		Slc15a4	0.858395	0.929035
Ipo13	-0.597448	0.532308		Il1rl2	1.20491	0.926612
Gm10160	-3.63421	0.530763		Pde4c	1.16647	0.926612
Tmod1	-1.83682	0.52991		Samsn1	0.695877	0.923338
Uhrf1	-0.694617	0.52966		Cd22	0.681731	0.92088
Cd59b	-0.585163	0.529353		Slc43a2	0.898959	0.919143
Nfyc	-0.677828	0.528535		2410022L05Rik	0.893033	0.918563
AC132270.1	-2.72063	0.527655		Nr4a3	0.697149	0.91798
Cdh4	-1.03445	0.525988		Top1mt	0.955881	0.917362
Mapt	-1.1585	0.525809		Tiprl	0.665979	0.912119
Zfp69	-0.909967	0.521901		Mar-01	0.805765	0.911669
Dclre1c	-0.689287	0.521901		Lrrc51	0.938387	0.91042
Zfp763	-0.834981	0.517282		Rfesd	0.929393	0.909834
Gm10565	-1.49985	0.516989		1700025G04Rik	0.676851	0.909213
Cxcr4	-0.932378	0.516695		Dusp28	1.15646	0.908769
Psg28	-0.712872	0.516695		Chchd8	1.34077	0.908129
Arhgap19	-0.61576	0.515932		Ccl7	0.735769	0.908129
Lypd6	-1.26966	0.515228		Dok3	0.85576	0.903765
Insc	-0.863459	0.513299		Zfp933	1.30306	0.90155
9530077C05Rik	-0.669735	0.508917		Hgfac	1.24482	0.89984
Qtrtd1	-0.755755	0.508347		BC021614	1.0964	0.898717
Rab3a	-0.646733	0.508264		Slc38a5	0.655572	0.898198
Klc3	-1.74506	0.508124		L3hypdh	0.705216	0.886277
Stx1a	-0.760244	0.507681		Rhobtb2	0.651727	0.886277
Men1	-0.713024	0.506864		Cpne2	1.13418	0.8842
Nell1	-0.596321	0.506658		Mzt2	0.855866	0.8842
4933436C20Rik	-1.15063	0.506245		Il2ra	0.606617	0.8842
Zfp273	-0.977113	0.503753		Ace2	0.971935	0.883648
Plscr1	-0.61519	0.503672		Elp6	0.829975	0.88253
Zfp672	-0.764911	0.500325		Phb2	0.772219	0.88253
Smarcd2	-0.714827	0.500137		Camk2a	0.782032	0.880833
Tff2	-2.89107	0.497227		Mars2	1.0023	0.878371
Jmjd5	-0.654139	0.495924		Fkbp11	0.657576	0.877869
Baiap2l1	-0.902205	0.492693		Ctsa	0.673029	0.875855
Cep55	-0.620398	0.490666		Kcnk3	0.804515	0.8738
1700128F08Rik	-0.595637	0.490237		Tmem220	1.00654	0.873288
Polr3f	-0.624097	0.48581		Bcat2	0.79395	0.87272
Chaf1b	-0.63232	0.484965		Tmem48	1.0743	0.86886
Ercc2	-0.898872	0.483231		Ramp1	0.985241	0.86886
Bloc1s6	-0.687695	0.481594		Vsig2	1.1624	0.866838
Znhit2	-0.762436	0.48139		Gls2	1.01416	0.866838
Btg3	-1.16171	0.48012		Jakmip1	0.944252	0.864832
Xkrx	-1.65711	0.479137		Ankzf1	1.2293	0.864355
Slc7a3	-1.18285	0.477986		Bnip1	0.854814	0.863958
Sec16b	-0.722964	0.477227		Psmd4	0.626905	0.862538
SNORA17	-2.70429	0.477107		Ins1	0.62486	0.862538
AC160109.1	-2.77698	0.476417		Glt1d1	2.65316	0.862029
mt-Tl1	-0.599422	0.475071		Ube2a	0.602887	0.861558
AL928551.1	-2.68127	0.473915		Wdr18	0.60566	0.86002
Tgif2	-0.754599	0.473785		Btla	0.604248	0.859552
5830472F04Rik	-1.06104	0.473694		Fastkd1	0.658699	0.857176
Mir495	-2.80191	0.472611		Ube2cbp	1.53442	0.855049
Rfx5	-0.614959	0.470186		Pcbd2	0.698954	0.855049
Cyb5rl	-0.732287	0.468623		Ccl17	2.12475	0.851709
Dvl2	-0.593256	0.466931		Tshz3	0.718848	0.85124
2900053A13Rik	-0.972732	0.466551		Higd1a	0.61593	0.848523
Ppp1r35	-0.846732	0.466237		Pycard	0.690672	0.848116
Pigo	-0.70626	0.464849		Zdhhc23	1.07379	0.847091
Polr2c	-0.617781	0.464563		Lypla2	0.86533	0.843981
Bcdin3d	-0.732673	0.463995		Spa17	1.08064	0.83877
Gng4	-1.95209	0.463171		Fcgr4	1.08449	0.83754
Macrod2	-1.0731	0.461824		Wbscr16	0.987721	0.832615
Casq2	-0.64443	0.460308		Hck	0.690849	0.832615
Armc7	-1.17728	0.459951		Slc16a7	0.644275	0.831285
Rhpn2	-0.704807	0.459311		Fmn2	0.623856	0.830737
Pex1	-0.988588	0.458493		A630033H20Rik	1.48731	0.827955
Myo5b	-0.802134	0.456434		Fam26f	2.85383	0.827038
Gtpbp6	-0.612053	0.454251		Gfod2	0.742665	0.827038
Gpr85	-0.706231	0.453015		Tcp11l2	0.679218	0.827038
Tec	-0.681039	0.451945		Bcs1l	1.34814	0.823625
Gm6802	-0.613209	0.450865		Tlr5	0.616699	0.821423
AC121802.1	-2.49019	0.450748		Fyb	0.60263	0.821423
Mir758	-2.37264	0.44966		Cmklr1	0.669909	0.818459
Gcnt1	-0.669199	0.448478		Bahd1	0.643614	0.817574
Klf16	-0.612355	0.448257		Themis	1.118	0.815797
Prss48	-0.713914	0.445324		Fcgr1	0.707056	0.811623
Gramd1b	-0.815095	0.444546		Pigv	0.654421	0.807335
Gm12750	-1.36032	0.443443		5430403G16Rik	0.690185	0.806881
Tmc8	-1.41509	0.442358		Thap3	0.810792	0.805455
Pramef8	-0.652563	0.439406		Pparg	0.836849	0.805078
Enox2	-0.675218	0.438112		Slc29a4	0.59265	0.804324
Slc16a11	-1.21311	0.437706		Actg2	0.976576	0.803393
2310028H24Rik	-0.701523	0.432031		Plin2	0.638777	0.800533
Yrdc	-0.960218	0.431453		Tdh	1.12631	0.800091
Dctn3	-0.594118	0.431358		1100001G20Rik	1.54794	0.793266
Shf	-0.686193	0.430832		RP23-302C16.2	1.27886	0.793266
mt-Te	-1.4459	0.430321		Eif1ax	1.04859	0.792403
Sssca1	-0.698521	0.429409		Aldh18a1	1.07147	0.787533
Gm10664	-1.5897	0.427577		Qtrtd1	1.21418	0.786286
C230004F18Rik	-0.816601	0.426482		Olfm4	0.674524	0.785225
Abca4	-0.903411	0.425003		Tph1	1.1205	0.784513
Mcart6	-0.715871	0.422776		Ica1l	0.665722	0.781367
Eps8l1	-0.721755	0.422709		Pstpip1	0.707765	0.780633
Emc6	-0.665421	0.421184		Cntfr	0.926938	0.780381
Zfand4	-0.729155	0.420016		A430104N18Rik	0.60152	0.778244
Dusp23	-0.619206	0.417277		Mlph	1.4877	0.776865
Zfp575	-0.861905	0.413929		Zfp708	1.18492	0.775773
AA465934	-0.750754	0.412939		Inpp5a	1.1446	0.774213
Gm10012	-2.49638	0.410438		Tmem70	0.602646	0.774213
1110065P20Rik	-0.970072	0.410098		Tap2	1.55556	0.766694
Zbtb9	-1.14603	0.409649		Pilrb1	1.32671	0.764881
Metazoa_SRP	-0.923428	0.407226		Hint3	1.01614	0.763821
Mgat4c	-0.723896	0.406916		Lrrc61	1.39818	0.759483
2010015L04Rik	-0.759136	0.406308		Dclre1c	0.732136	0.757218
Lrrc4c	-1.46621	0.405536		Slamf6	0.751085	0.75552
Sh3tc1	-1.24535	0.402646		Ccr1	0.699016	0.755144
Casq1	-0.65994	0.401263		Gm5150	1.61198	0.754786
Znrd1as	-0.957894	0.398861		Serpine1	0.758266	0.754786
Bre	-0.666782	0.398521		Phf23	1.00881	0.753802
Suv39h2	-0.806039	0.397306		Ptges	1.74595	0.751877
Pgp	-0.633994	0.397135		1110059E24Rik	0.596641	0.750836
Gm6180	-1.06699	0.395149		Cep250	0.848554	0.750481
Lrrc4	-0.723291	0.394752		Tec	0.721376	0.749795
Dguok	-0.607902	0.394499		Pfdn1	0.596448	0.749795
Unc45b	-1.40741	0.392979		Ddx51	1.34887	0.746757
Ino80e	-0.672872	0.392783		Pcgf1	0.928794	0.746408
Slc5a2	-1.28142	0.392302		Zdhhc1	0.615191	0.746408
Psmb9	-1.43959	0.391161		Dnase2a	1.01953	0.746149
Gm20708	-2.24115	0.390166		Carkd	0.969376	0.745128
Gpatch3	-1.2684	0.389649		Tmem106a	0.876776	0.743407
C87436	-0.735847	0.389585		Gm17201	1.24437	0.742079
Ppy	-0.797169	0.38899		Klhl13	1.03263	0.742079
AW209491	-0.601188	0.38744		Cobra1	0.764191	0.740432
Gm20732	-1.21764	0.385831		Adam19	0.691968	0.740432
Tm4sf5	-0.957624	0.38445		Limd2	0.602762	0.737684
Tmsb15b2	-1.7689	0.383496		Cpb1	0.976063	0.737331
Agpat2	-0.808834	0.382828		Lrrc10b	0.891577	0.734263
Tead3	-0.630115	0.382235		AC120404.1	4.18901	0.73362
CR974444.1	-3.03426	0.380683		Cited1	1.34935	0.73362
Ctu1	-0.591743	0.380515		Ighv3-6	1.93233	0.732612
3110057O12Rik	-0.65065	0.380095		Pde4a	0.609917	0.732317
Gm17604	-2.28901	0.377406		Ccdc134	0.785634	0.731956
Usf1	-0.602105	0.377205		Tcea3	1.06628	0.730592
AC129942.1	-1.17252	0.377122		St6galnac4	0.848651	0.728998
Fam102a	-0.813657	0.377122		Med26	0.859256	0.726735
Gemin4	-0.811141	0.375162		Zfp263	0.731248	0.726448
AC154247.1	-2.23809	0.373964		AC156618.1	0.718961	0.726448
Fam71f2	-0.967519	0.370093		Lyar	0.671108	0.725489
5S_rRNA	-1.81417	0.369334		Tkt	0.796503	0.724882
N4bp3	-0.787334	0.367115		Siglece	0.729529	0.723205
Alg13	-0.610471	0.36687		Il22	0.752855	0.721537
Cdh13	-0.775185	0.366724		Ipcef1	0.778463	0.720958
Arid1b	-0.713493	0.365641		Efhd1	0.662798	0.720958
Tmem110	-0.655235	0.365376		Podxl2	1.07549	0.719281
Gm13354	-1.62886	0.364623		Best1	1.47731	0.718208
4933413J09Rik	-1.21703	0.364556		Pdlim4	1.02259	0.717915
Sec22a	-0.759006	0.363188		F730043M19Rik	1.40487	0.717258
4930506C21Rik	-0.966384	0.363088		Zfp438	0.70568	0.714328
Wdpcp	-0.632952	0.362466		Batf	0.807672	0.711898
Thpo	-0.888156	0.361576		Wibg	0.76388	0.710567
Ppp1r13l	-1.04661	0.358959		Cysltr2	0.977804	0.709309
Hba-a2	-0.972604	0.356036		Cabp2	1.93848	0.708991
Cntrob	-0.757471	0.354424		Gm11974	0.784553	0.707252
Pemt	-0.731737	0.352668		Tarm1	1.08661	0.706724
Zfp185	-0.719809	0.352153		Sertad2	0.646326	0.706375
Metazoa_SRP	-1.13967	0.352148		Ttf2	0.997867	0.702662
Gimap5	-1.22063	0.351333		Gm13157	1.26316	0.702384
Vps29	-0.612834	0.346526		Rpusd2	0.650374	0.700597
Gsta3	-0.779782	0.345224		Bmp4	1.3647	0.70039
Ccdc40	-1.35584	0.342574		Kcnk6	0.648542	0.698681
SNORA1	-1.03776	0.342079		Rasa4	1.17679	0.69353
Stag3	-0.753284	0.342079		Ccl5	0.796169	0.693264
Hps1	-0.67879	0.342079		Polr1b	1.01605	0.691506
Atpaf1	-0.619643	0.34192		Imp4	0.670972	0.689649
Lmln	-1.21235	0.341529		Selp	2.59689	0.686683
Bdh1	-0.966831	0.341301		Kcnab2	1.24004	0.686034
AC122863.1	-0.89683	0.337795		Treml4	1.00204	0.685907
AC118561.1	-2.36668	0.33738		Rce1	0.781274	0.685907
Gm14620	-1.00013	0.336129		Ltb	0.843884	0.683365
Gm10490	-1.45071	0.334478		Runx3	1.95137	0.682739
A230006K03Rik	-0.697662	0.333048		Kcnn3	0.967706	0.682181
Tmem241	-0.603409	0.330395		Ccdc51	0.886139	0.676459
Ddx59	-1.13011	0.330267		Prdm5	0.830562	0.676459
Tonsl	-0.814175	0.32948		Lta	1.06649	0.676228
Gyk	-0.936869	0.329416		9830147E19Rik	0.773264	0.675866
Zmat5	-0.651653	0.329201		Plxnc1	0.69628	0.675372
Ly6g6c	-1.02991	0.328198		Phyhipl	0.975032	0.674437
Mettl25	-0.926162	0.326975		AC161872.2	3.01766	0.673506
Gm6081	-3.11921	0.32687		Mpz	1.47066	0.672741
Caskin2	-0.650135	0.326777		Cd37	0.671157	0.672531
Syce2	-0.601709	0.325113		Efnb3	0.617272	0.672531
RP23-190G10.4	-2.70448	0.324475		Cst7	1.1806	0.671592
Cdk5rap1	-0.655831	0.323883		Epn3	0.914557	0.670045
5730508B09Rik	-0.610245	0.32309		4933426K07Rik	1.13549	0.669083
Fam69b	-0.722535	0.322397		Metazoa_SRP	1.23283	0.668332
Gm14224	-4.50585	0.320728		Gm15351	2.91371	0.667855
2310010M20Rik	-0.643491	0.319267		Kctd17	0.784584	0.666617
9430002A10Rik	-1.0994	0.318263		Tsga10ip	1.02371	0.666363
Ddx51	-0.719219	0.318074		P2ry10	0.617769	0.664737
Slc16a9	-0.703784	0.317691		Etv5	0.884486	0.664063
Mpv17l	-0.766243	0.317591		Gata3	1.72427	0.661271
Hist2h2ac	-0.792136	0.317254		Ms4a4b	0.913034	0.660183
Tsr1	-0.690053	0.316386		2610318N02Rik	1.14396	0.659921
Gm13519	-2.05806	0.315601		Trbc1	0.758704	0.659921
Cryz	-0.695343	0.314958		Cd40lg	4.24555	0.659691
Miip	-0.592379	0.314553		Myo1g	0.717086	0.659524
Ifi44	-0.757676	0.313927		Zap70	0.84739	0.659247
Notch1	-0.693384	0.313306		Faim3	1.16133	0.659001
Zbtb26	-0.606195	0.311637		Gm9746	0.8147	0.655633
CT010480.1	-2.11444	0.311462		Nceh1	1.11102	0.654842
Orai1	-0.725458	0.310595		Pik3r5	0.705523	0.654842
3110053B16Rik	-0.63894	0.310326		Crtc3	0.893419	0.65436
Prdm9	-0.732487	0.310231		Abca8a	1.10132	0.652389
Rmnd5b	-0.615366	0.310195		Zc3h8	0.622459	0.651319
Mif4gd	-0.738144	0.309864		Id3	0.836253	0.650654
Rps19-ps3	-0.991595	0.308577		Smyd5	0.761575	0.649878
Mrps18c	-0.627211	0.307051		Cdk2ap1	0.599539	0.649878
Col20a1	-0.850201	0.304329		Hsd17b13	0.892177	0.648258
RP23-412B2.6	-0.941807	0.303864		Camk1d	0.642977	0.647146
Actl6a	-0.768833	0.303864		Sh3d21	0.640629	0.646929
Ip6k1	-0.765231	0.303397		Trac	0.811706	0.646726
Tnnt3	-0.615279	0.303025		Tmem71	0.653545	0.646478
Gm14467	-1.67942	0.301522		AC090887.5	1.65778	0.644187
SNORA71	-5.12381	0.301151		Senp8	0.5935	0.640572
Acer3	-0.932077	0.299917		Klk1b5	1.25883	0.638981
Metazoa_SRP	-0.929387	0.299039		Adam11	1.24278	0.638771
8430403D17Rik	-0.770326	0.297739		Ms4a7	0.647501	0.637883
AC138229.1	-1.27594	0.296709		Mmp16	1.11945	0.637401
Fastkd2	-0.839003	0.295562		Zfp108	0.959071	0.63556
Unc5a	-0.72665	0.29426		Zfp458	0.667099	0.635081
Tesc	-0.738268	0.292048		Phf20	0.884215	0.633986
Alyref	-0.585721	0.291643		Folr4	2.04558	0.633133
Irf7	-0.885665	0.291601		Ttc7	1.19172	0.633133
Btbd8	-0.652991	0.29133		Vipr1	1.46205	0.631012
Arsg	-0.806281	0.290997		Klra2	0.739625	0.630293
Gm12529	-4.76717	0.290841		Lilrb4	0.712361	0.628133
0610040B09Rik	-2.0111	0.290157		Zfp618	2.38009	0.627373
AL591905.1	-1.06212	0.289334		Gpsm3	1.18867	0.626601
Wdsub1	-0.591817	0.288985		Gpr155	0.828951	0.625466
Cys1	-0.650476	0.288852		Zc3hc1	0.860395	0.625221
AC102561.1	-1.53844	0.288566		Rnd1	0.890533	0.62473
Morn3	-1.05612	0.288484		Ppil2	0.640517	0.62158
Tmx2	-0.784824	0.287557		Eef2k	1.37208	0.619646
Zfp444	-0.831256	0.287		A130050O07Rik	0.981448	0.619646
Alyref2	-0.745775	0.286133		Fgf11	0.67668	0.619206
Gm11688	-2.5924	0.28555		Gm10749	1.21079	0.618999
Hid1	-0.807746	0.28535		9130023H24Rik	0.971302	0.618136
Slc26a1	-1.32166	0.284601		Edc4	0.782955	0.617898
BC037034	-0.738257	0.28351		Rin2	0.654851	0.615333
Rergl	-0.801481	0.282504		Cd7	0.767318	0.614467
Cxx1b	-0.620146	0.281674		Nphs1	1.23318	0.614263
Gm16263	-1.21127	0.281644		6530401N04Rik	0.676043	0.612981
Htr2b	-1.08283	0.281411		Pbx2	0.618246	0.61186
Zfp551	-0.612912	0.28111		Bcdin3d	0.896211	0.611362
Gm13305	-1.54788	0.280916		Kcnip3	0.753201	0.607454
C030005K06Rik	-0.859704	0.280605		Ppp1r1a	0.762435	0.606191
Gm15261	-0.660906	0.280372		Dpf2	0.682475	0.604784
AL833775.2	-2.62371	0.279794		Tmed11	4.1021	0.600898
Rnf39	-0.95921	0.279469		Arhgap15	0.856598	0.600498
Eps8l2	-0.943088	0.279151		Abca13	1.68563	0.600306
Fgfr2	-0.753361	0.279018		Gm12688	1.04023	0.599345
U6	-5.1284	0.278875		RP24-195I15.7	4.8447	0.598863
Gm12031	-0.78924	0.278476		Rnaset2b	1.23736	0.595765
Mir1970	-3.65614	0.278072		Gimap9	0.793727	0.594324
SNORA17	-3.38469	0.277835		Bcl7b	0.791716	0.594198
Mirlet7b	-1.93476	0.277113		Ly6g	3.80361	0.590936
9330158H04Rik	-0.665215	0.277113		Padi2	1.10306	0.588476
Sik3	-0.670087	0.27702		Sgsm1	0.913793	0.587625
AL833775.1	-3.20649	0.275664		Fam98a	0.60643	0.587262
Zbtb38	-0.640698	0.274882		Tmem54	2.82371	0.58687
Inadl	-0.623469	0.274737		Blvra	0.585943	0.58687
Smcr7	-0.659604	0.274627		Slc2a6	0.93106	0.586296
Traf1	-0.7129	0.273331		Noc4l	0.700912	0.582679
Mxd3	-0.711472	0.272975		Zfyve19	0.799128	0.582233
Selp	-0.91698	0.271796		Fbxo17	0.617019	0.579947
Kcnq5	-1.03487	0.271705		A930018P22Rik	3.51969	0.577798
1110002L01Rik	-0.75438	0.270228		Mtfmt	0.585919	0.577653
Pex11c	-0.594954	0.268365		Cfp	0.763106	0.576664
2310067B10Rik	-0.735159	0.268257		Cdc42ep5	0.747318	0.576115
Snord70	-4.12603	0.267806		Grap2	0.755727	0.575898
Gm15624	-1.20588	0.267109		D1Ertd622e	0.731684	0.575133
Slc16a3	-0.598015	0.264627		Hist1h2bb	0.65154	0.573878
Fahd2a	-0.644792	0.264234		Pus7l	0.951822	0.573647
U6atac	-1.95948	0.263914		Stmn4	0.868144	0.573596
Slc25a12	-0.675747	0.263556		Gm11694	3.26256	0.571888
Dear1	-2.06147	0.263193		Gm16301	4.19366	0.570645
A730085K08Rik	-0.598923	0.260842		Stra13	0.585548	0.570645
Nubpl	-0.701301	0.260624		Desi1	0.732817	0.570096
U6	-2.8339	0.259301		Ndufs5	0.817014	0.569517
Tek	-0.7094	0.259301		Klrb1f	0.859068	0.568135
Atp5sl	-0.649249	0.257606		Reg2	5.61213	0.567592
Gm15951	-0.836213	0.257072		Dnajb2	0.778918	0.567592
Sf3b4	-0.598139	0.255722		Mrpl23	0.651377	0.565129
Trim59	-0.631944	0.254782		Mrps5	0.846859	0.564951
C79798	-0.905935	0.254471		2310061I04Rik	1.28141	0.564519
Gm5887	-0.649729	0.254379		Thop1	0.858151	0.563136
Mir466i	-3.21658	0.252756		1600002K03Rik	0.86208	0.56129
Ftsj2	-0.787971	0.250646		Zbtb45	0.690949	0.560102
U6	-3.93348	0.250071		Fcna	1.38905	0.555218
SNORA17	-2.72485	0.249912		Sertad3	1.17579	0.554762
Spsb3	-1.03622	0.249832		mt-Ty	2.79667	0.553949
U6	-3.51926	0.249742		Bckdk	0.65963	0.552118
Fzr1	-0.865977	0.249563		Rftn1	0.649423	0.551993
U6	-3.36503	0.248514		AC158662.2	0.671717	0.550091
U1	-2.89453	0.248141		Cabyr	1.15712	0.549922
Rbm48	-0.741138	0.247277		Gm17231	1.44808	0.548822
Aif1l	-0.809218	0.246377		Zfp579	0.861104	0.548822
Snord8	-2.93067	0.246134		Med29	0.71289	0.548757
Mir379	-0.897279	0.243091		Crtc1	1.2584	0.547502
Metazoa_SRP	-0.793964	0.243043		Abcc10	0.67285	0.54675
snoU105B	-3.64952	0.242191		Phc1	0.714717	0.546535
n-R5s200	-3.60525	0.24182		Cd209f	2.02768	0.546234
U6	-3.071	0.239655		Zfp953	1.33861	0.546234
Tlx1	-0.662654	0.238219		Rpp38	0.646473	0.544561
Zfp933	-0.621136	0.237808		Galntl4	0.608464	0.544262
Rrp8	-0.924359	0.23777		Wdr91	0.843903	0.543563
SCARNA11	-2.66646	0.23724		Abcc5	0.62551	0.541619
Ryr3	-0.737103	0.237174		1810043H04Rik	0.749746	0.541134
Aste1	-0.704776	0.236971		Trbv13-3	2.28735	0.537371
Mir5113	-2.9692	0.23684		1810006K21Rik	0.618098	0.535484
AC117994.1	-0.640513	0.23684		Gm15845	0.757498	0.535382
Slc35c1	-0.634505	0.236294		Lrrc17	0.803633	0.532718
Gm16349	-0.709149	0.235869		Gm20633	1.5821	0.532099
Snora20	-3.8832	0.235667		Gyk	1.08148	0.531381
Fancl	-0.627576	0.234922		H2-DMa	0.63931	0.53127
Gm10087	-1.71995	0.234747		Trim13	0.633275	0.530623
SNORA49	-2.61844	0.233151		Trpv2	0.897161	0.529022
Zswim1	-0.58623	0.231884		Gm4070	1.09174	0.528455
Fas	-0.615503	0.231326		Noxa1	0.778538	0.526953
SNORD101	-2.44478	0.230536		Capzb	0.614026	0.526593
U6	-2.06539	0.22991		E030030I06Rik	2.27911	0.525809
Mlkl	-0.759165	0.229723		Gbgt1	2.34872	0.525207
SNORD45	-3.1787	0.229624		Gm14889	3.23346	0.525028
Tmem191c	-0.69556	0.228266		RNaseP_nuc	0.816553	0.524592
CT025680.1	-1.73284	0.227959		Agtrap	1.18509	0.524293
Cnih2	-0.744424	0.227782		Enho	0.931003	0.524036
Gm15832	-0.770591	0.226149		Hist1h2bh	0.802065	0.522325
Bbc3	-0.601671	0.226009		Irak3	1.21461	0.521676
SNORA2	-4.49725	0.225816		Nebl	0.688534	0.518996
Gm12744	-0.619277	0.225772		Myd88	0.889469	0.518808
Tceanc	-0.63668	0.225309		Gpr107	0.648383	0.518691
Mir3095	-2.81278	0.22505		Arsk	0.660611	0.518413
CT030685.2	-1.16748	0.224754		Gale	0.949895	0.516551
Popdc2	-0.646028	0.224332		Catsperg1	1.22799	0.514871
Zfp37	-0.611022	0.22397		Alox5ap	1.19948	0.514727
5S_rRNA	-3.36618	0.223788		Wfdc10	1.67476	0.514626
Six2	-0.76264	0.223064		Tagap	0.728322	0.514469
AU019990	-0.648823	0.223023		Icam2	0.686177	0.513571
4932442E05Rik	-0.597924	0.222489		A630001G21Rik	0.778429	0.512915
Gm11900	-1.99334	0.221755		Trappc6a	0.656337	0.512702
Gm13554	-0.811447	0.221102		Bcl3	0.737173	0.512416
SNORA17	-2.94755	0.220119		Pomc	1.43744	0.51154
Fam196a	-0.605891	0.218502		Slc24a6	1.03229	0.509839
snoU13	-3.33048	0.21846		Phf7	0.668454	0.509518
SNORA71	-4.33938	0.217279		Klrb1c	0.885689	0.50553
Amy1	-1.06599	0.216743		Btbd6	0.672596	0.504571
Lass1	-1.0932	0.215878		Helz	0.589041	0.503672
Snord11	-2.3686	0.215804		Gm10012	3.50193	0.501304
Cyb5d1	-0.616785	0.214203		Hpgds	0.964473	0.497984
SNORA73	-2.33202	0.213748		Insrr	1.01088	0.497015
Dnm3	-0.748722	0.21366		Il1r2	0.849542	0.494179
Mtg1	-0.616745	0.213462		Fam73b	0.785968	0.494179
SNORD14	-3.30092	0.212999		Syt3	0.969256	0.491697
Cd180	-1.07703	0.211929		Il27ra	0.701263	0.49154
Hook1	-0.588276	0.211847		Metazoa_SRP	1.96499	0.490963
Mir3092	-3.86968	0.209694		Tnk1	1.14564	0.490963
Usp2	-0.604661	0.209305		Zswim7	0.852681	0.490136
Zfp462	-0.631262	0.207819		Gzmb	0.691841	0.489529
Mir5101	-3.86928	0.204673		4930579K19Rik	2.06926	0.489415
4930566F21Rik	-0.692375	0.202321		Tmem192	0.642648	0.489415
7SK	-2.62729	0.201811		Ikbke	0.640814	0.489021
Alg9	-0.690935	0.201332		Slpi	0.868243	0.488781
Gm19560	-1.6044	0.200653		Mettl17	0.907352	0.488384
AC103351.1	-2.1737	0.200475		Gm12932	1.24471	0.48473
Gm12485	-2.11049	0.200023		Unc119	0.632942	0.484481
Gm8398	-3.59623	0.199566		Metazoa_SRP	2.47382	0.484134
Gm13989	-0.81932	0.199178		Hs3st1	0.607267	0.484134
Gm15558	-0.926806	0.198782		Dpp7	0.98695	0.481594
Corin	-0.769659	0.198311		Rasl11a	0.604586	0.481268
Tm6sf1	-0.803254	0.198144		Gm10728	1.81863	0.480524
Acsl4	-0.846686	0.197065		Sh2d3c	0.602024	0.480416
SNORA40	-0.795547	0.196112		Isg15	0.746186	0.479998
AC132606.1	-2.87886	0.195615		Flad1	1.18557	0.479566
2410018M08Rik	-0.968104	0.194966		Rpl22-ps1	1.89219	0.47942
Gm11628	-2.53344	0.194937		Elavl2	1.28734	0.478922
Gm13836	-0.828064	0.194492		Inpp5d	0.684771	0.478789
SNORA24	-2.39917	0.194205		Gm11698	1.43189	0.474846
SNORA48	-2.12516	0.193941		Fbxl20	0.71609	0.474846
Fam154b	-0.83691	0.193303		Il23r	0.686318	0.474846
Dhrs13	-1.20914	0.191125		Napsa	0.59827	0.474138
A030003K02Rik	-0.660755	0.190956		Engase	0.797209	0.474047
Dolpp1	-0.593214	0.189403		Sfpi1	0.746	0.47359
Pradc1	-0.615336	0.188922		Tinag	0.664401	0.47359
AC135354.1	-0.751463	0.188542		Cux2	0.843551	0.472534
Gm5915	-1.7132	0.186966		AU021092	0.837738	0.471937
Lyrm1	-1.10843	0.186966		Tmem8b	1.13339	0.470532
Efcab4a	-0.73464	0.186905		Gm20707	0.616953	0.470444
SNORA40	-3.33661	0.186804		9130020K20Rik	0.732178	0.466791
Mir302d	-3.91544	0.186051		Axl	1.04676	0.466124
Mir302b	-3.82837	0.185876		Cadm2	2.29751	0.466009
SNORA84	-2.71989	0.185623		Rnf125	0.669499	0.464193
Arfgap2	-0.734779	0.185236		Rgs3	0.802316	0.462929
7SK	-1.95814	0.184509		Ropn1l	0.997099	0.459828
Mir1191	-0.787313	0.182438		Il1rn	0.689788	0.459201
Mir541	-2.04146	0.181773		Klrk1	1.26455	0.459053
Gm13687	-1.05467	0.179137		Sergef	0.894407	0.457487
Mir376b	-1.50457	0.179121		Vav3	0.744403	0.457135
Hist1h4a	-0.882048	0.178335		Fchsd1	0.724434	0.456554
Cdkl3	-0.610557	0.177793		Clec10a	0.732175	0.456148
Gm15735	-2.46077	0.177677		2810403D21Rik	0.58657	0.454773
SCARNA20	-3.88149	0.177436		Bola2	0.830654	0.454452
Gm15654	-2.18417	0.176468		AL591905.1	2.41016	0.453931
AC134912.1	-1.33371	0.175376		Mier2	1.02384	0.451076
Mir1966	-2.01191	0.175114		Dnahc2	1.11057	0.450748
B3gnt5	-0.630761	0.17504		Rhobtb1	0.864211	0.449937
Gm20616	-1.28401	0.174951		Sin3a	0.684106	0.448257
0610040B10Rik	-1.58689	0.174301		1600016N20Rik	0.913262	0.44814
U1	-1.5808	0.174301		6330416G13Rik	0.670188	0.448023
Mir3100	-3.04561	0.174017		Wscd1	0.70119	0.447597
Mcm8	-0.598001	0.173919		Cables1	0.6402	0.446232
Gm15720	-2.58081	0.173676		Srpk3	0.86715	0.445708
Gm13634	-0.999649	0.173676		Elmod1	0.689081	0.445478
Snord2	-2.83409	0.173408		AC092094.1	0.676237	0.443607
U6	-2.15798	0.173038		Cyp4f15	0.929351	0.441603
Plek	-0.585538	0.172804		Pelo	1.2962	0.440415
Gm11192	-1.91119	0.172659		Eya2	0.896905	0.440415
U6atac	-1.9147	0.172426		Tsc22d4	0.707106	0.4388
AC155640.1	-2.00633	0.172217		Npy	2.31603	0.437325
SNORD59	-3.62365	0.171936		Gm15269	2.01046	0.436959
Sft2d1	-0.622095	0.171833		Htra3	0.726988	0.436666
U4	-2.3279	0.171056		Traf3ip3	1.13249	0.435907
4933437N03Rik	-1.10335	0.170749		Esm1	0.738516	0.43521
Psmd13	-0.716979	0.169171		Fkbp1b	0.718859	0.435152
Rps6ka1	-0.694253	0.16895		Snora24	2.12538	0.434785
Gm12590	-0.811982	0.168147		Igf1	0.628952	0.433608
AL807379.1	-2.43663	0.168072		Snai2	0.714955	0.433551
BC065397	-0.647502	0.167752		Fahd2a	0.64598	0.432375
Gm15715	-2.2536	0.165749		RNaseP_nuc	1.96423	0.432031
U6	-1.89022	0.165249		Zfp930	0.588612	0.430681
Mir1982	-2.20135	0.164613		Sirt5	0.688554	0.429887
Mir329	-0.889234	0.164375		Gm572	0.595943	0.429887
Gm16007	-1.58916	0.163941		Znrd1as	0.891482	0.429409
Hist2h2ab	-0.820464	0.163573		Rnft1	0.924586	0.42865
SNORA70	-1.69079	0.163352		Slc46a1	0.967223	0.428119
Gm15466	-0.913506	0.163267		Mndal	0.621315	0.428119
U6	-2.18517	0.163072		Sssca1	0.625497	0.42709
1700006D18Rik	-2.72779	0.162951		Det1	0.814106	0.42655
Mir3063	-6.47844	0.162482		Kcnq4	0.88953	0.426272
Fanca	-0.669943	0.162482		AC124475.1	1.14163	0.425913
7SK	-1.61658	0.161531		Mir544	2.86243	0.425568
1110008P14Rik	-0.592522	0.161205		Ifi47	0.960648	0.425568
SNORA62	-1.65518	0.160927		Vmn1r90	4.3015	0.424492
U1	-1.41995	0.160829		Lars2	0.860903	0.424388
A830039N20Rik	-0.764999	0.160811		Tlr12	3.14215	0.424022
Gm10308	-2.33839	0.160053		Gfm1	0.731623	0.422709
Gm2214	-2.03562	0.159328		Tlr8	1.25199	0.422305
Gm15265	-0.687776	0.158167		4931428L18Rik	0.912516	0.422305
SNORA17	-2.3084	0.157969		Pstpip2	0.598541	0.42153
Fmnl1	-0.678886	0.157838		Setd7	0.757525	0.420733
Metazoa_SRP	-0.619742	0.156737		Fbxo6	0.907293	0.420107
U6	-1.82651	0.156151		Ang	1.08576	0.419772
Anapc7	-0.84175	0.155627		Pah	0.59514	0.419198
mmu-mir-299b	-1.09585	0.154949		AC159313.1	0.5963	0.418764
9530034E10Rik	-1.18808	0.153626		U2af1l4	0.631453	0.416486
AC125153.1	-1.03214	0.153479		Gm20498,Synj2bp	1.0046	0.416448
Gm15499	-1.48125	0.152985		Ercc1	0.7368	0.415123
Nsun5	-0.633267	0.152439		Trex1	0.895879	0.414649
AC158299.1	-2.60925	0.152036		Rhbdd3	1.30857	0.414029
AC123619.1	-0.656807	0.151741		Zfp94	0.65559	0.413286
Gm2788	-1.21604	0.15158		AI413582	0.991391	0.413149
Artn	-0.644189	0.150913		Enthd2	0.692127	0.41289
Ralgps1	-0.661756	0.150692		Ccdc61	0.78839	0.412397
AL808119.1	-2.97928	0.1501		B230118H07Rik	1.02531	0.411672
SNORA17	-3.64529	0.149908		AI836003	0.610679	0.410438
Gm10999	-2.28609	0.149255		AC073565.5	2.29558	0.410244
Wdr24	-0.627625	0.149124		Actr5	0.676532	0.410244
Gm15222	-1.78069	0.148969		AC121835.1	0.927905	0.409236
7SK	-1.67574	0.147818		Gas2	0.974249	0.409006
2310026L22Rik	-0.768223	0.1475		Esr1	0.715514	0.407801
7SK	-1.30146	0.147292		Card9	1.39559	0.407226
Snd1	-0.695855	0.147292		Alg3	0.683825	0.407107
Gm4596	-1.681	0.147257		Yif1b	0.753296	0.405701
Mir686	-10.1764	0.147147		Muc4	0.685936	0.405536
SCARNA1	-1.95206	0.1471		AC155333.4	3.39507	0.404623
SNORD113	-1.30269	0.146682		Prr3	0.639568	0.404116
1700112M01Rik	-1.01842	0.146592		Amdhd2	0.699567	0.404021
AC138200.1	-1.3925	0.14658		Trmt11	0.610901	0.403022
SNORA79	-1.61321	0.146273		Uxs1	0.603359	0.40274
Gm13830	-1.51611	0.146245		Gm17414	0.678091	0.402341
Prss53	-0.917318	0.145736		Loh12cr1	0.724767	0.402202
Rps2-ps9	-0.66271	0.14569		SNORA1	1.58492	0.402039
Gm16218	-1.15799	0.144717		Mdga2	0.734483	0.40197
Gm6263	-1.04105	0.144705		Adam15	0.654957	0.401624
Angptl3	-0.86701	0.144555		Gm12812	1.02788	0.401344
Gm12359	-0.77858	0.143818		Tmem184a	0.778619	0.399622
Gm12266	-1.13137	0.143253		Ndufc1	0.629299	0.398677
Snord35a	-1.57498	0.142846		Tmc8	1.12027	0.398644
A730017L22Rik	-0.592459	0.142145		Rpl31-ps10	2.55243	0.398521
Gm15494	-1.5716	0.141819		Ppp2r5b	1.02088	0.398002
Gm8378	-0.758201	0.141536		CT010439.1	0.637067	0.39559
Gm16570	-1.3888	0.14132		Cachd1	1.27613	0.395512
Gm16217	-1.50175	0.141242		Wdfy4	1.39626	0.394085
9030624G23Rik	-0.730085	0.141242		Zbtb12	1.7952	0.393498
Gm15418	-1.15484	0.141133		Il10rb	0.864433	0.393498
Mir701	-1.72975	0.140978		Agbl4	1.44544	0.392219
AL731851.1	-0.684082	0.139921		Gsn	0.816371	0.392053
Aim2	-0.637984	0.139017		Cdca7	0.807201	0.391367
Xrcc4	-0.777128	0.137648		B230307C23Rik	1.21858	0.39129
U6	-1.67111	0.137267		Dhx32	0.751348	0.389936
Gm15775	-1.13279	0.136878		Hamp2	0.93287	0.389737
AC090489.3	-1.2909	0.135843		Tcp11	0.845215	0.389297
Snord15b	-2.08351	0.135437		Sik3	0.864104	0.388715
Snord66	-1.47477	0.13534		Adam3	1.98888	0.387353
Gm6919	-1.43249	0.135294		Oasl1	1.22721	0.385991
Gm20517	-1.00789	0.135294		Angel1	0.915856	0.385346
SNORA5	-2.24188	0.134571		Galk2	0.667933	0.385271
Gm13898	-1.29656	0.133		H2-Ke6	0.695113	0.385076
Gm12230	-1.34292	0.132664		AC140374.1	1.43272	0.384364
Gm12961	-1.06322	0.131186		Itgb2l	0.759791	0.383228
SNORA51	-1.62918	0.130345		Igsf21	0.830847	0.383168
SNORA5	-1.81384	0.129556		Gm13421	1.56961	0.382828
Gm12902	-1.10802	0.129507		Gpsm1	0.687086	0.3825
U2	-1.74681	0.129274		Adamtsl1	0.993601	0.382029
Gm15846	-1.20534	0.129274		Ccdc32	0.684898	0.381357
Gm12459	-1.84355	0.129143		Lrif1	0.683766	0.381091
Tmem62	-0.610601	0.128203		Csnk1d	0.662914	0.379761
Rasl10a	-0.751973	0.127915		AC090887.7	1.2884	0.379592
Gm16552	-0.60462	0.12754		Pxmp4	0.618012	0.379223
Gm12238	-1.48269	0.12736		Ifitm10	1.5443	0.378283
CT030727.1	-1.39402	0.127188		Gm10217	1.44617	0.378234
Mir382	-1.13417	0.125974		Procr	0.690065	0.378045
SNORA71	-2.5397	0.124642		Tfip11	0.608125	0.377654
Klhdc9	-0.698613	0.124203		4921530L18Rik	1.01744	0.376758
Efna4	-0.676557	0.123267		Gm15446	1.17168	0.376628
SNORA17	-1.35956	0.122614		Sac3d1	0.697984	0.375971
Hist2h2bb	-1.36516	0.12231		Klrb1b	0.608831	0.375677
Gm15711	-1.21919	0.122232		n-R5s54	1.1876	0.375256
SNORA70	-1.54809	0.122193		Acaa1a	0.754527	0.374976
Gm14092	-0.815833	0.121908		Scarb1	0.753341	0.374836
Adam8	-0.58956	0.121124		Frzb	0.616627	0.374812
Spata2l	-0.835316	0.119511		Nudt8	1.19971	0.373582
Shox2	-1.00333	0.11944		AC122808.1	0.703639	0.372461
Gm9157	-0.791946	0.118854		Fpgs	0.852354	0.372231
Gm16149	-1.51074	0.117491		Ighv3-8	1.77538	0.371417
4732471J01Rik	-1.29977	0.116575		Sema4a	0.646104	0.370354
SNORD88	-1.55308	0.116053		4930429F24Rik	0.787831	0.370002
AL833780.1	-0.934651	0.115232		Ccdc85b	1.13386	0.369889
Metazoa_SRP	-0.846209	0.114337		Fscn2	1.56575	0.369833
Polr2b	-0.664324	0.114091		AC090443.1	2.40568	0.369266
Gm11574	-0.714285	0.113747		Alg1	1.14976	0.369073
SNORD16	-1.10324	0.113332		Rsl1	0.618637	0.368666
Gm15953	-0.659189	0.112985		Btd	0.960121	0.367877
AC121819.1	-1.64673	0.111961		Hist2h2ac	0.613485	0.36763
Gm11722	-1.52237	0.111388		Alkbh2	0.720037	0.367181
AC100600.1	-1.13271	0.111388		Arhgdig	0.795191	0.36687
SNORD113	-1.21781	0.111374		Swsap1	0.590218	0.366276
Gm12903	-0.632044	0.111066		Gm16638	1.31789	0.366019
3010026O09Rik	-0.801549	0.109923		Tmem53	0.690611	0.365376
Il18	-0.622547	0.109472		Ppargc1b	0.871887	0.362412
Gm22	-0.909121	0.108735		Cerkl	0.892574	0.361335
1700028N14Rik	-1.14802	0.108713		Gm1673	0.719488	0.360208
n-R5s158	-1.39848	0.107895		Gm13381	1.85821	0.359132
Adat3	-0.594515	0.107826		Iglv1	0.989852	0.358133
AC171917.1	-0.907095	0.107596		E230016K23Rik	1.32857	0.357961
Metazoa_SRP	-0.775826	0.107437		C630020P19Rik	1.99197	0.3569
AC121892.1	-1.14352	0.107159		Gm13354	2.29699	0.355706
Gm16159	-1.20157	0.106834		AC090887.3	2.80742	0.353882
AC127028.1	-1.27854	0.106807		Gm17228	1.84134	0.353832
U1	-1.68293	0.106552		Ear2	1.06499	0.352148
AC137678.1	-1.28237	0.106228		Tmem134	0.75145	0.352148
U6	-1.07626	0.106023		Mamdc4	1.05375	0.350717
Gm15664	-1.05075	0.105975		Ino80e	0.645769	0.348956
SNORA17	-1.0403	0.105575		Gm13519	1.94356	0.348538
Gm15866	-0.623744	0.105103		Ctns	0.616835	0.348209
Metazoa_SRP	-0.66477	0.104935		Trgv2	1.30899	0.348111
AC115697.1	-0.924933	0.104173		Coq4	0.759314	0.348111
Fam189a1	-0.608129	0.10359		Tpk1	0.832184	0.348085
AL772167.2	-0.690125	0.103181		Ccr9	1.06196	0.347931
Gm17193	-0.981667	0.103019		AC162906.3	1.79634	0.34701
SNORD5	-0.918353	0.102757		Nagpa	0.714538	0.345729
AC164093.2	-0.674488	0.102639		9530034E10Rik	1.99626	0.345449
Mir374	-1.37799	0.102373		Gm15832	0.712228	0.345449
SNORA66	-1.03315	0.102207		Ccnjl	1.07167	0.344037
Gm16876	-1.71997	0.101768		Zfp882	0.694927	0.343864
SNORD18	-1.17077	0.101691		Emilin1	0.740536	0.34367
Gm10011	-0.786776	0.100895		Gm20433	2.04405	0.342104
Gm12808	-1.58285	0.100231		Acot8	0.851819	0.34146
Gm11399	-1.07008	0.100139		2310026L22Rik	1.42249	0.341403
Arl9	-0.731358	0.0998077		Mapt	0.646809	0.339912
AL928581.1	-1.24378	0.0995258		Aatk	0.77127	0.339275
Gm17590	-1.22729	0.0991437		Mettl21a	0.613773	0.339094
2210411M09Rik	-0.802774	0.0988006		Heatr6	0.802788	0.337795
Gm13433	-1.03322	0.0982715		Gm13833	0.992676	0.337021
Gm15780	-1.0243	0.0980733		Gm14616	1.29732	0.33461
Mir3058	-1.28565	0.0978769		Arap1	0.618818	0.334412
Zfp618	-0.705069	0.097544		Fxyd2	0.994174	0.334291
snoU6-53	-1.2061	0.0975032		2310010M20Rik	0.726684	0.333048
Gm5453	-1.07937	0.0974396		Gm5751	1.99462	0.332425
Gm12564	-1.11513	0.0971104		Trmt61b	0.646596	0.331738
Gm13868	-0.978879	0.0970029		Ninj1	0.628473	0.331195
6530409C15Rik	-0.612915	0.0966289		D330050G23Rik	6.09895	0.331173
Gm20433	-0.627388	0.096585		AC130210.1	0.941381	0.330331
7SK	-1.11117	0.096297		Wfdc16	0.680268	0.330191
Mir434	-1.09804	0.0959567		Mrpl10	0.615576	0.330126
Mir29c	-1.1389	0.0959047		AC123803.1	1.55195	0.328986
Pgam5	-0.76126	0.0951558		Hvcn1	0.764765	0.328849
Gm3695	-1.3096	0.0950038		AL691505.1	0.601871	0.32855
Mas1	-0.605672	0.0949552		Nudt22	1.22967	0.328368
SNORA38	-1.23191	0.0949471		Slc22a21	1.10255	0.328326
SNORA48	-1.34657	0.094623		1190005I06Rik	2.12666	0.328112
SNORA63	-1.06993	0.0945447		Tmem62	1.05034	0.327017
Gm8200	-0.881412	0.0945193		Mmachc	0.609551	0.326975
Snora41	-1.12693	0.0942322		Car9	0.910333	0.326226
Amelx	-0.720944	0.0937113		Gm20650	1.7017	0.326111
Snord69	-1.20672	0.0935879		Mgmt	0.858234	0.325795
U6	-1.50117	0.0934996		Ctrb1	1.40155	0.325425
Gm12657	-0.725073	0.0932713		Noxred1	0.778877	0.325196
SNORA22	-1.09329	0.0927123		Gm17035	1.01874	0.325165
Galnt2	-0.740419	0.0921154		Ighv7-3	1.58746	0.324829
Gm13622	-0.824005	0.0920778		AC115752.1	1.98346	0.324788
Snord19	-1.11099	0.091029		Ap1g2	0.659707	0.324747
snoU13	-1.09039	0.0909176		Gm14964	3.02805	0.324019
Gm15461	-1.48545	0.090901		Ano8	0.841213	0.32252
SNORA57	-0.936235	0.0908089		Tspan1	0.705338	0.322108
Kcnj13	-0.646254	0.0906842		Rac3	0.71213	0.321491
Snord53	-1.06728	0.0906125		Clec4n	0.807212	0.320894
Gm20406	-0.906824	0.0904975		Gm15280	1.03387	0.320678
SNORA31	-1.09313	0.0903477		Rsph9	0.800059	0.319964
SNORA4	-0.892781	0.0896195		Fam107b	0.593303	0.319913
Gm2178	-1.01726	0.0893991		Rgs14	0.651984	0.31969
Gm11345	-1.19787	0.0891628		Ifit3	0.636067	0.319124
SNORA76	-1.00995	0.0881566		Gm11769	1.97086	0.318291
AC120859.1	-0.791258	0.0881454		Alox15	1.43799	0.318216
Mir1198	-1.43523	0.0880279		1700013F07Rik	1.58801	0.317085
U6	-1.13639	0.0878439		Hba-x	3.22252	0.314899
Mir1933	-1.1869	0.0872037		Efhc1	0.991885	0.313081
AC102432.1	-1.02859	0.0867039		Ly6g6d	0.865399	0.311732
Gm16179	-1.12036	0.0861967		Ms4a6d	0.641158	0.311732
Gm4707	-1.01487	0.0860215		Fgd6	0.883681	0.310385
Mir1954	-1.25447	0.0857251		C130026I21Rik	0.931929	0.309816
Gm8250	-0.791189	0.0857029		Gm17688	0.600066	0.309816
Metazoa_SRP	-1.12651	0.0855526		Ccl9	0.828251	0.309314
Gm16163	-1.38548	0.0854754		AC090887.2	1.16935	0.308985
Gm15562	-0.815408	0.08544		Gm20390	1.50591	0.308577
Gm11455	-1.25647	0.0850812		Ttbk2	0.67838	0.306922
Gm11670	-0.593643	0.0849998		Gm17571	1.63255	0.306597
Gm20648	-1.09854	0.0849692		Il9r	1.15649	0.30655
B130006D01Rik	-0.744533	0.0847606		AC129574.1	1.3945	0.306246
5S_rRNA	-1.16394	0.0847252		Trrap	0.661665	0.305999
CT025520.1	-0.707711	0.0840691		Cyp2t4	1.33645	0.305547
SCARNA15	-1.1416	0.0838704		AC158547.1	1.1907	0.30547
U2	-1.02093	0.0836898		Tyk2	0.587326	0.305404
Gm2986	-1.02933	0.0829011		Tmem68	0.691808	0.305164
SNORA57	-1.00886	0.0829011		Slc39a5	2.1609	0.304991
AC123679.1	-0.80732	0.0828239		AC124461.1	0.6827	0.304399
AC102463.1	-0.645086	0.0816509		Fgl1	0.747275	0.303631
2700069I18Rik	-0.737468	0.0814298		Zfp14	0.5964	0.303509
Olfr1397-ps1	-1.3634	0.0801409		Pklr	0.9112	0.300135
Mir28	-1.14861	0.0800913		Gm10490	1.40538	0.299842
U6	-0.893877	0.0797718		Qprt	1.42923	0.299515
SNORD70	-1.15147	0.0796695		Gm13044	2.36297	0.299157
Gm20416	-1.29663	0.0794108		Clec5a	0.687688	0.298648
Mafg	-0.785359	0.0794004		A530058N18Rik	0.911495	0.297935
SNORA17	-1.26932	0.0791679		Alkbh4	0.614251	0.297837
AL954850.1	-1.27025	0.0779428		Tead4	0.870419	0.296764
Gm10337	-0.872431	0.0776576		Dennd4c	0.666701	0.29566
AL591376.1	-0.745657	0.0772564		Slamf1	1.61839	0.295605
Dcdc2b	-0.763217	0.0772424		Mitf	1.89184	0.294734
Gm11655	-0.684025	0.0771697		Ttc9b	1.05476	0.29407
SNORD16	-1.19515	0.0768052		Luzp1	0.660657	0.29407
U6	-1.08358	0.076742		Slc26a3	0.630903	0.293935
Omg	-0.804453	0.0757486		Uqcc	0.637479	0.293765
SNORA66	-0.937866	0.0756783		Pgap3	0.822106	0.293063
Gm12214	-0.925836	0.0756783		Tada2a	0.623368	0.291643
4930570N19Rik	-0.963511	0.0754726		2810055G20Rik	0.743245	0.291589
7SK	-1.02676	0.0745853		Apba3	0.885908	0.291454
1110017F19Rik	-0.601951	0.0745621		Gpihbp1	0.726216	0.290903
7SK	-1.05077	0.0743806		RNASEK,Rnasek	1.84307	0.29082
Gm12959	-1.08456	0.0743131		Bcl2a1d	1.48283	0.290798
Gm12272	-1.05292	0.0742966		Ccr5	0.679427	0.29022
Comtd1	-0.708568	0.0741838		Hist1h3a	1.33812	0.289766
Ebf1	-1.56315	0.0740581		Nckap5l	1.37927	0.289457
Optc	-0.711136	0.0740158		A430071A18Rik	2.67722	0.289334
Metazoa_SRP	-0.979367	0.0738006		Mmp7	6.73952	0.288944
Gm13268	-0.853615	0.0732353		Rasa3	1.00508	0.288076
SNORA65	-1.20662	0.0728807		Prima1	1.11582	0.287344
Gm16573	-0.609764	0.0726604		Gm17415	2.32925	0.28512
AC121600.1	-0.648656	0.0726286		5730405O15Rik	0.650918	0.284601
Gm15712	-0.725894	0.0716989		Car11	0.747077	0.284482
Gm20404	-0.674639	0.0716144		Qpct	0.592487	0.284482
Gm15186	-1.01057	0.0710258		Lrp1b	0.757013	0.283935
AL731552.1	-1.23184	0.0709629		CT010480.1	2.24808	0.283826
Gm20430	-0.814191	0.0707374		Synj1	0.919885	0.28273
Mir411	-0.75604	0.0704958		Dnase1l3	0.776439	0.282721
Gm15270	-0.589592	0.070411		Traj32	1.43208	0.282072
AL627104.1	-1.0101	0.0698852		Sidt1	0.838604	0.281713
Gm13443	-0.596779	0.0698704		Tnfrsf4	1.57824	0.281674
AC113291.1	-0.882333	0.0697598		Erbb4	0.627521	0.281518
7SK	-1.00573	0.0695696		Fhit	0.67036	0.281411
Gm13401	-0.992956	0.0694824		Gm15558	0.820076	0.281188
Hspe1-ps5	-1.04051	0.0694641		AL713967.1	2.19821	0.280954
RP23-175C13.5	-0.80609	0.0694641		U6	2.04612	0.279382
Tmsb15b1	-0.586227	0.0692949		Ctu2	0.988505	0.278432
Fam166a	-0.970431	0.0685828		Rabl2	0.804889	0.278269
AC115706.1	-0.611207	0.0681263		7SK	3.39584	0.277498
AC160935.2	-1.02614	0.0676744		Gm17029	0.779573	0.277113
CT030170.1	-0.656179	0.0675917		Lrrc4	0.728548	0.276962
U6	-0.908541	0.0672427		Mmgt2	0.67583	0.276253
Gm13185	-0.920824	0.0666509		Hcst	0.668652	0.275505
Gm4070	-0.770487	0.0666327		Pga5	0.63862	0.275487
Snora7a	-0.749927	0.0664049		Cd200	0.58662	0.275095
Mir143	-0.947173	0.0658552		Trdmt1	0.629631	0.275039
7SK	-1.06943	0.0654879		Ms4a4c	1.02682	0.274882
Gm15613	-0.935283	0.0653677		Oip5	1.18673	0.27469
Metazoa_SRP	-0.758288	0.0647039		Trub2	0.635832	0.27444
Gm12786	-0.926304	0.0645169		1700013G23Rik	2.11532	0.273932
SNORA70	-0.870424	0.0645169		2810432D09Rik	0.875369	0.273599
Gm15820	-0.807768	0.0644388		Klra5	3.9522	0.273285
Hspe1-ps2	-0.952049	0.0638795		Rpusd3	0.655718	0.273147
Gm6963	-0.931404	0.0632561		Lrsam1	0.915534	0.272883
Gm13091	-0.845751	0.0627881		Tlr7	0.839597	0.272316
Snord100	-0.873229	0.0626416		Tbc1d9	0.589567	0.272057
U2	-0.894769	0.0620285		Unc5a	0.685415	0.270893
U4atac	-0.906009	0.0613677		Fgf9	0.997196	0.270604
Gm15334	-1.04215	0.0613037		U6	3.5783	0.270147
Gm15538	-1.28502	0.0611422		Metazoa_SRP	2.54972	0.269954
Gm6611	-0.714256	0.0608843		Xcl1	1.08932	0.269828
E030024N20Rik	-0.854601	0.0607714		Gm15951	0.976841	0.269528
AC131761.1	-0.810416	0.0601369		Hpca	1.06022	0.267806
Snora78	-0.94461	0.0596046		Gm15417	1.56385	0.265852
Gm12898	-0.663367	0.0591455		Gm15426	3.43616	0.265788
snoU83B	-0.719478	0.0591375		Cd226	0.821896	0.265608
SCARNA3	-0.905753	0.058933		Tpst2	0.603234	0.265091
SNORD113	-0.967459	0.0587455		A430110C17Rik	0.78274	0.264949
4931403E22Rik	-0.701931	0.0586909		Ptprcap	0.850896	0.264721
SNORA36	-0.872732	0.0586148		Mthfs	0.587186	0.264671
Gm17088	-0.733786	0.0586148		Emid2	0.741762	0.264627
AL806523.1	-0.925407	0.0585343		Gm14540	0.73165	0.264132
AC116121.1	-0.797146	0.0581195		Aim2	0.744297	0.263841
Gm13650	-0.865694	0.0574994		AL591584.1	1.51326	0.263459
AC151412.1	-0.590701	0.0573953		Bdh1	0.817397	0.262794
AC109299.1	-0.993955	0.0573041		A030009H04Rik	0.815985	0.261009
Gm8813	-0.828726	0.0570876		Erlin1	0.900317	0.258857
Gm13357	-0.761086	0.0570717		Plac9	0.761999	0.258297
Gm11603	-0.656159	0.0569544		Gm11206	0.803393	0.257489
Snora28	-0.662241	0.0569058		Spef1	0.823391	0.257275
Gm15652	-0.766966	0.0568845		AC123724.1	0.840101	0.257072
Gm17218	-0.829489	0.0567078		Zrsr1	0.6248	0.256224
Gm13665	-0.927271	0.0565332		7SK	2.13286	0.255763
AC141471.1	-0.704849	0.0562261		AC124987.1	1.53736	0.255263
Zbtb20	-0.63901	0.0561806		Gm15472	1.21987	0.254916
Gm20432	-0.745472	0.0557261		Gm16272	3.0247	0.254167
Gm16558	-0.777796	0.0554053		Gm14023	0.827954	0.254167
snosnR60_Z15	-0.863344	0.0549842		Gm12598	4.52592	0.253683
SNORA72	-0.787383	0.0542066		Stk36	0.721009	0.25337
SNORD11B	-0.841619	0.0535826		Dbh	5.04576	0.252841
RNaseP_nuc	-0.627482	0.0523291		Telomerase-vert	1.50968	0.252756
Gm11610	-0.925976	0.0520509		Gm15371	1.84079	0.252694
Gm20470	-0.738724	0.0519016		Gm15724	2.59874	0.252135
SCARNA6	-0.762024	0.0517768		9930104L06Rik	0.686775	0.252004
Gm15563	-0.791162	0.0515978		Kmo	0.661883	0.248779
Gm13245	-0.590919	0.0513528		Tmem95	0.866906	0.24827
Gm16583	-0.833317	0.0513044		Gm2245	0.685388	0.247779
AC157213.1	-0.63074	0.0510606		Prr5l	0.775837	0.247552
Mir350	-0.614052	0.0507842		Elp4	1.02042	0.246377
AC160118.1	-0.97152	0.0507183		Ighv5-2	0.916729	0.246083
AL671520.1	-0.686612	0.0506456		AL928551.1	1.25839	0.245122
Gm14425	-0.900882	0.0495057		4930443B20Rik	1.1868	0.245074
Gm17219	-0.824438	0.0493835		1700024P03Rik	2.14926	0.244899
Gm15903	-0.688681	0.0492998		Fam71f2	0.834378	0.244417
Gm13556	-0.608601	0.048975		AC073561.4	1.19456	0.244176
Mirlet7g	-0.876427	0.0487572		mt-Tf	1.86928	0.244119
AC124745.1	-0.830222	0.0485906		1700028K03Rik	0.824971	0.243974
AC157561.1	-0.971389	0.0484736		Gm13068	0.85204	0.24313
Gm17148	-0.863016	0.0482362		AC155640.1	2.70093	0.242191
Cux2	-0.596369	0.0480785		Cxx1b	0.675627	0.241781
Mir302c	-0.925509	0.0479577		Tshb	4.26479	0.240951
7SK	-0.809068	0.0478971		Gm13267	2.20666	0.24042
snoU89	-0.881568	0.047883		AC146596.1	1.15471	0.240014
Gm17068	-0.710426	0.0478447		Gm20406	1.90975	0.239694
Gm15716	-0.681595	0.0478428		Tnni1	1.77732	0.239119
Gm14239	-0.798495	0.0477225		SNORA8	0.718039	0.238959
Gm15487	-0.652031	0.0476881		AC151836.1	1.17796	0.237929
Gm12322	-0.638448	0.0469534		SNORA2	3.16601	0.237668
Gm13620	-0.768055	0.0467159		Nphp4	0.983166	0.237547
Gm13940	-0.682995	0.0467014		AL845162.1	0.957607	0.237547
U6	-0.830277	0.0465689		AL669855.2	0.692571	0.237351
Rps15a-ps6	-0.755746	0.0460833		Gm4744	0.803623	0.236924
Metazoa_SRP	-0.76753	0.0459612		Lag3	0.609023	0.236627
Gm20471	-0.62481	0.0459245		BC035044	1.06863	0.235916
AC140381.1	-0.97882	0.0457826		Cd160	1.0045	0.234802
Gm12118	-0.867055	0.0456735		Ttf1	1.03792	0.234711
Gm20520	-0.947379	0.0455254		Gm16022	0.963175	0.234399
U6	-0.62405	0.0452709		snoZ40	0.849793	0.234381
SNORA4	-0.677094	0.0451817		Dgcr6	0.610899	0.234363
SNORA61	-0.605496	0.0450097		Ccl1	1.60857	0.233333
4930596I21Rik	-0.66877	0.0449707		5730435O14Rik	1.76065	0.233242
Snord123	-0.646026	0.0448171		SNORA14	2.96831	0.233151
U4	-0.607613	0.0447834		Tbxas1	0.966767	0.23296
Gm15423	-0.640936	0.044715		Actc1	1.36459	0.232136
mt-Ti	-0.786862	0.0444782		Zbp1	0.619978	0.231505
RP23-175C13.6	-0.682754	0.0443377		Gm15846	3.01549	0.231183
n-R5s191	-0.74423	0.0442646		Gm11655	1.41403	0.231129
n-R5s196	-0.663048	0.0440949		Fabp3	1.09609	0.230374
Mir490	-0.767347	0.0438892		AC153556.1	0.894717	0.229562
AC122252.1	-0.661722	0.0435084		Gm11695	0.873476	0.229304
n-R5s76	-0.661637	0.0431902		Tff3	0.874841	0.229099
SNORA17	-0.699988	0.0430482		1700030C12Rik	1.48788	0.228842
SNORA17	-0.655974	0.0430482		3300002I08Rik	0.68848	0.228646
Mir5110	-0.619617	0.0427966		Trp53i13	1.05709	0.227959
Gm9806	-0.598943	0.0423688		7SK	2.85609	0.227649
AL672259.1	-0.646968	0.0421725		Chrne	1.35894	0.227502
AL669855.1	-0.891999	0.0414146		AL672278.1	1.37221	0.22738
Metazoa_SRP	-0.679727	0.0411419		Pik3r6	0.749084	0.22524
Gm16350	-0.687866	0.0410689		B230359F08Rik	2.07217	0.225136
BX649381.1	-0.612433	0.0410689		2610204G07Rik	1.40743	0.224805
Gm14581	-0.777209	0.0410273		Tcf7	0.903015	0.224771
Gm12854	-0.65348	0.0409204		Slc7a10	0.609929	0.223883
SNORD88	-0.588134	0.0403915		Ccdc127	0.589341	0.223374
Gm16141	-0.594691	0.0401714		1700064E03Rik	0.843628	0.222345
Gm17080	-0.607762	0.0396168		Gm20716	0.634604	0.22189
Gm15929	-0.780965	0.0390172		Klc3	0.629328	0.219304
Mir431	-0.64677	0.0389393		5S_rRNA	1.23016	0.21916
7SK	-0.626902	0.037904		U3	2.72657	0.218854
Gm14686	-0.673864	0.0377188		Trim14	0.685564	0.217368
Scarna8	-0.736219	0.0377017		1700071M16Rik	0.617967	0.216669
A930039A15Rik	-0.670896	0.0376899		Hemk1	0.708556	0.216106
Gm15414	-0.694882	0.0372652		Hectd3	0.684103	0.215692
Scarna3b	-0.595686	0.037022		Gm16725	1.43654	0.215521
Gm12941	-0.674865	0.036787		Gm4791	0.723054	0.215086
BC046401	-0.67987	0.0367393		Gm16069	0.997901	0.214235
Gm13252	-0.606941	0.0367393		Hps5	0.721604	0.213885
Gm11576	-0.730765	0.0362353		Slc5a6	1.01854	0.213561
SNORA73	-0.676631	0.0355843		Reps2	0.627079	0.213045
snoU13	-0.652068	0.0355381		Mettl15	0.861202	0.213013
Gm20677	-0.628134	0.0349583		Fas	0.791481	0.212949
4930438E09Rik	-0.635199	0.0330004		Gm12473	2.6084	0.212813
Gm20431	-11.3215	0		2010016I18Rik	1.12441	0.21275
4930523C07Rik	-11.0074	0		Mecom	0.655444	0.212668
Mir5116	-9.81089	0		Gm10076	0.88371	0.212532
MIA1	-7.77814	0		U6	3.42433	0.212307
Afp	-6.33766	0		Bcl2l12	0.78859	0.211929
Gm20458	-6.14707	0		Gm12696	0.585524	0.211735
Ahsg	-6.06074	0		U1	2.33108	0.211086
Dync1i1	-5.97518	0		AC115722.1	1.10266	0.210384
Gm11416	-5.70836	0		AL845466.1	2.17411	0.210076
Cyp4a14	-5.62845	0		U6	3.00209	0.209819
Gm8108	-5.61549	0		Nsun5	0.747078	0.209725
Gm8172	-5.56	0		2210417K05Rik	1.57998	0.209433
Alox12b	-5.51569	0		SNORD88	2.3954	0.208761
Gm9840	-5.51255	0		RP24-98O8.1	2.15883	0.208504
Ptpn20	-5.48634	0		Ubash3a	1.09979	0.208421
Myt1	-5.42505	0		Gm20717	3.0157	0.207735
Elavl3	-5.39666	0		Gm20681	3.40206	0.207027
Gm101	-5.38411	0		Gm15496	1.93063	0.206599
Avpr2	-5.33038	0		SNORA48	2.52437	0.203524
Gm14984	-5.29899	0		Eif2b4	0.782621	0.202932
Gm12406	-5.26386	0		SNORD113	1.06255	0.201655
Wif1	-5.2619	0		Gm15635	1.20216	0.201476
Olfr1393	-5.25191	0		Slc13a3	0.896656	0.200952
Wfdc6a	-5.20037	0		2700033N17Rik	0.719592	0.200928
Gm13495	-5.16801	0		Denr	0.645629	0.200928
Flrt3	-5.16264	0		Ecm1	0.626529	0.200741
Cox8b	-5.0782	0		Gm15879	0.586321	0.199378
Gm8097	-5.01185	0		Gm10805	0.880529	0.199132
Dnmt3l	-5.00291	0		Mvk	0.603939	0.198669
Olfr561	-4.94238	0		4933434E20Rik	0.593279	0.19838
Gm20662	-4.92807	0		Gm6180	0.604917	0.19834
Erv3	-4.86755	0		Tgtp2	2.36176	0.197753
Actbl2	-4.84894	0		AC121600.1	1.4118	0.197753
Gm11732	-4.84475	0		Usp34	0.588985	0.196305
Muc4	-4.7951	0		Pla2g5	0.84336	0.19597
Pvrl4	-4.78982	0		Mir485	1.63194	0.19416
A630077J23Rik	-4.77707	0		Uck2	1.27525	0.193846
SNORA32	-4.75438	0		Cd3g	0.697153	0.193449
Gm9945	-4.71724	0		Gm20481	2.10549	0.193263
Tbx4	-4.66798	0		SNORA17	2.28922	0.19126
Akr1c20	-4.63075	0		Gm13664	2.43997	0.190929
Gpr123	-4.60535	0		Fastkd2	0.636672	0.190669
AC140205.5	-4.55126	0		Dennd5b	0.60865	0.190011
Rxfp3	-4.54995	0		Gm14493	0.955404	0.189885
Gm1992	-4.53904	0		AC138376.1	0.984273	0.188188
Tshb	-4.51249	0		Robo2	0.601374	0.187677
Gm13677	-4.50625	0		Gm15655	0.656742	0.18764
Samd12	-4.50296	0		Slc17a9	0.633776	0.18764
3110043A19Rik	-4.49194	0		AC170864.1	0.691116	0.187509
Dlgap2	-4.49161	0		Gm14052	1.53063	0.18723
Ppyr1	-4.46612	0		Mafg	2.38639	0.18722
Clec4g	-4.46555	0		SNORA22	2.93741	0.187063
Gm13569	-4.43869	0		Mfsd2a	1.20706	0.186905
Tdh	-4.35689	0		5730522E02Rik	0.692837	0.186769
Gm13111	-4.331	0		Egfr	0.700401	0.186743
2810459M11Rik	-4.32811	0		Gm14767	4.31434	0.186199
Psmb7-ps2	-4.30547	0		Cxcr6	1.00538	0.186016
Tnmd	-4.24851	0		Cd27	0.710332	0.185876
Gm4535	-4.20021	0		Polr1e	0.672727	0.185745
Cngb3	-4.19888	0		Gm17083	0.624005	0.185702
Cldn9	-4.18702	0		U6	2.91015	0.185421
Zp3	-4.18498	0		Acad11	0.624582	0.185236
Gm14486	-4.17854	0		SNORA26	2.4139	0.183242
C8a	-4.17095	0		D930048N14Rik	0.671804	0.183062
Fate1	-4.17042	0		Mlkl	0.676195	0.182934
Gm14110	-4.16523	0		3110009E18Rik	0.625316	0.180036
U6	-4.15969	0		2900011O08Rik	0.873511	0.179969
Dpp10	-4.15228	0		1700091E21Rik	0.702306	0.179246
Kel	-4.13592	0		Slc15a3	0.810042	0.178485
4933433C11Rik	-4.12847	0		Gga3	0.78321	0.178485
Gm3739	-4.12432	0		Gm20418	4.31131	0.178251
Kcnn4	-4.09179	0		6530403G13Rik	2.50994	0.178043
Aqp9	-4.06848	0		AC122826.1	0.899767	0.177602
Lbx2	-4.06021	0		Rpl21-ps8	1.58518	0.177511
Gm14762	-4.05592	0		Aldh1l1	0.660295	0.177353
Ccdc13	-4.0262	0		Gm11636	0.626437	0.177163
A830005F24Rik	-4.00479	0		RP23-73F23.2	0.591641	0.17632
4932435O22Rik	-4.00346	0		Cd247	0.844805	0.174967
Fam19a3	-4.00063	0		Amz1	0.696428	0.174967
Gm13985	-3.99974	0		Cnpy3	0.600082	0.174886
Clec12b	-3.99667	0		AL929540.1	0.81029	0.174595
Btn1a1	-3.98971	0		Snord83b	2.24386	0.174244
AC160929.1	-3.96925	0		Mdk-ps1	1.82363	0.173038
Gm17209	-3.96915	0		U4	3.85799	0.171695
RP23-429I18.1	-3.95929	0		Hist1h2bk	0.653779	0.17168
Nlrp1c	-3.94674	0		U6	2.42679	0.17124
Gm10863	-3.93182	0		Gm16334	3.18288	0.171111
4930595D18Rik	-3.92856	0		Dtx2	0.715594	0.170511
Rnf43	-3.92181	0		Klhdc9	0.955455	0.170322
E130003G02Rik	-3.91592	0		1700092M07Rik	1.01773	0.170307
Gm12312	-3.91455	0		Psd4	0.702205	0.170283
Lypd6b	-3.90531	0		Traf5	0.699185	0.170213
AC114990.2	-3.87713	0		Ighj1	1.56806	0.170173
Serpinb7	-3.87357	0		Mthfsd	0.666086	0.169642
4930511M11Rik	-3.84426	0		Gm16350	1.68204	0.169013
Gjd2	-3.83304	0		Dbndd2	0.690316	0.168919
Gm7665	-3.82719	0		1810035I16Rik	1.70893	0.168795
Fam71e2	-3.82653	0		Gm12454	0.872363	0.168725
Clec4a1	-3.82527	0		Ggnbp1	0.630316	0.168308
Myoc	-3.79726	0		Gm20492	2.83986	0.168072
Gm12947	-3.78496	0		SNORA27	1.82436	0.168018
Hmg1l1	-3.77866	0		AL833775.1	2.0725	0.167986
Gm14617	-3.77478	0		Gm16042	5.26467	0.167511
B430202K04RIK	-3.75747	0		AC154912.1	1.2773	0.166469
Hist1h2ai	-3.7568	0		9430069I07Rik	2.01314	0.166423
Gm15217	-3.73948	0		Cops7b	0.662474	0.166027
Gramd2	-3.73253	0		AL805896.1	1.77161	0.16585
Gm19684	-3.72271	0		U6	2.27226	0.165249
Tctex1d4	-3.71976	0		9030624G23Rik	0.831247	0.164887
Gm10300	-3.70948	0		Gm16984	1.37893	0.164674
Trem1	-3.68929	0		Gm20701	2.11147	0.164491
Pcsk1n	-3.68271	0		Adhfe1	0.887333	0.162989
Mmp8	-3.67644	0		SNORA73	2.35092	0.162259
AI118078	-3.67326	0		Gm11716	3.94882	0.160134
Gm13064	-3.66964	0		mmu-mir-3470b	2.20218	0.159772
2310057J18Rik	-3.66465	0		AC140312.1	0.883374	0.15952
Gm12159	-3.65417	0		AC139157.1	2.71098	0.159364
Gm16232	-3.65234	0		AC154106.1	0.906581	0.159153
Tmigd1	-3.63351	0		SNORA3	2.13317	0.15805
Cda	-3.63095	0		Dnhd1	0.72838	0.158046
Apom	-3.6274	0		Zfp26	0.640946	0.156773
Gm14127	-3.62412	0		Ap4s1	0.602141	0.156403
Gm15949	-3.62065	0		AC090887.8	0.955895	0.156268
Zcchc13	-3.61731	0		Tymp	0.820816	0.156117
Zcchc12	-3.60527	0		Dpf3	1.29908	0.155348
4930483C13Rik	-3.60505	0		Gm15152	2.68401	0.154858
Rpl31-ps1	-3.60079	0		Snord15b	3.66479	0.15469
Gm16325	-3.59017	0		Bola3	0.750659	0.154496
7SK	-3.5666	0		SNORA77	2.14103	0.15397
Gm4908	-3.55114	0		Adap1	0.65045	0.153897
4930402F06Rik	-3.54706	0		Gm11440	0.825875	0.153827
AL713863.1	-3.538	0		Hist1h4j	0.596507	0.153744
Gm8121	-3.52909	0		SCARNA3	2.26058	0.153163
7SK	-3.52349	0		Gm614	0.993564	0.152774
6530401F13Rik	-3.50858	0		Tead3	0.723041	0.151523
1700065D16Rik	-3.50643	0		CT030259.1	0.673135	0.151374
Irgc1	-3.47176	0		Gm16169	0.826147	0.15095
Als2cr12	-3.46721	0		Metazoa_SRP	0.967975	0.149785
Gm10780	-3.45326	0		Snord65	1.90806	0.149588
Jakmip3	-3.44784	0		SNORA2	1.44295	0.149315
Gm12295	-3.43589	0		SNORA40	2.45767	0.147837
D230002A01Rik	-3.42728	0		Chad	0.691559	0.147292
Gm13096	-3.42576	0		Mir16-1	2.01086	0.146218
Gm5921	-3.41925	0		Gm13171	1.86448	0.14614
Gm13680	-3.4187	0		Gm13134	0.821328	0.145969
Lrrtm4	-3.41398	0		Ttc36	0.625578	0.14569
A930011G23Rik	-3.41019	0		Gm11199	1.44997	0.145504
Gm12182	-3.40676	0		Cntd1	0.784076	0.145191
Ceacam20	-3.40555	0		Prg4	1.01394	0.145013
5530401N12Rik	-3.40489	0		snoU109	2.32388	0.144932
Clca5	-3.40487	0		Rpl36-ps2	1.50659	0.144717
Gm7289	-3.40143	0		U6	2.26155	0.144551
Slc34a2	-3.38549	0		Gm11772	3.67541	0.143033
Nalcn	-3.37047	0		Gm7162	1.31731	0.141219
Gm11540	-3.37045	0		4930447A16Rik	1.2668	0.140735
Wisp2	-3.36994	0		Slc18a1	0.681175	0.139826
4430402I18Rik	-3.36123	0		Gm16104	1.89381	0.139815
Gm11759	-3.34692	0		Fam78a	0.77304	0.139606
Ppp1r1c	-3.33861	0		Mir335	1.83743	0.13861
Gm12034	-3.32618	0		SNORA17	1.43392	0.137743
Tlr1	-3.32146	0		n-R5s97	3.59807	0.136972
SNORA24	-3.31964	0		Mir700	2.20698	0.136719
Samd3	-3.31549	0		3010001F23Rik	0.609351	0.136425
Grin2c	-3.31185	0		Tmem141	0.69346	0.136333
4933440M02Rik	-3.30741	0		AC164703.1	1.81921	0.135376
Fkbp6	-3.29987	0		Rab40c	0.73932	0.134322
Selenbp2	-3.29811	0		U6	1.97413	0.134146
Gm11412	-3.29623	0		1600010F14Rik	2.18054	0.133807
Fam187b	-3.29427	0		Gm15712	1.21475	0.133344
Gm9889	-3.2936	0		Gm17104	0.604179	0.133309
Gm10443	-3.29049	0		AARSD1	0.872666	0.133244
Pak6	-3.28884	0		Gm13704	1.11537	0.133129
I830134H01Rik	-3.28572	0		AC163747.1	1.1464	0.132796
Lrrtm1	-3.28264	0		SNORA70	1.63348	0.132442
Dcdc5	-3.26558	0		Gm12276	1.49108	0.132406
U6	-3.25245	0		Metazoa_SRP	1.11191	0.131186
Fam196b	-3.252	0		CT030727.1	1.63434	0.130473
B3gat1	-3.24594	0		H2-T22	0.641884	0.130321
Ctxn3	-3.24367	0		Zfp37	0.784281	0.12974
Actl11	-3.2329	0		7SK	2.0769	0.129648
BC125332	-3.23202	0		Tnfrsf9	0.8223	0.129481
Pou5f1	-3.22591	0		Gm12437	0.983559	0.129291
9230109A22Rik	-3.22568	0		Gm17195	0.936984	0.128567
Gm1078	-3.22475	0		Gm14884	1.67965	0.128456
Pdzk1ip1	-3.21882	0		Gm16302	1.11127	0.128003
Gm10339	-3.21589	0		AL807811.2	0.954585	0.127163
Acoxl	-3.21567	0		Gm14167	0.596571	0.1271
Cwh43	-3.21515	0		Gm12167	1.29122	0.126515
Tmem30b	-3.21114	0		SNORD95	1.62919	0.126336
Gm15263	-3.21075	0		Gm13862	2.24492	0.12632
SNORA40	-3.21029	0		Ggt7	0.854018	0.125976
Gm4952	-3.20959	0		AL589870.1	1.9289	0.125974
U6	-3.20433	0		Arg2	0.619138	0.125753
Tmem200c	-3.19523	0		4930405A21Rik	1.483	0.125633
Tmem132d	-3.19057	0		Dynlt1a	1.00957	0.125324
Gypa	-3.1894	0		AL589878.1	1.68186	0.124519
Gm11639	-3.18508	0		AC169127.1	1.93155	0.124463
Dsg3	-3.178	0		Zbtb17	0.616152	0.124415
Cnksr1	-3.17249	0		SNORA54	2.89892	0.124313
1700025N21Rik	-3.17115	0		7SK	0.93401	0.124011
Gm3267	-3.16558	0		AC130474.1	0.983069	0.123916
Ttc9b	-3.14912	0		SNORA13	1.66449	0.123127
Vwa3b	-3.14864	0		Gm15246	0.740127	0.123035
Ak8	-3.13211	0		Gm17374	1.79497	0.122903
Gm12151	-3.12982	0		1190003J15Rik	0.696953	0.122887
Ltb4r2	-3.12811	0		SNORA17	1.26915	0.122232
Gm14616	-3.12455	0		SNORD97	1.49068	0.122161
Gm4991	-3.12323	0		Snora44	3.47283	0.122089
Gm12357	-3.12317	0		Snord100	1.51905	0.121801
Rps12-ps10	-3.1177	0		Bricd5	0.833562	0.121778
Lhb	-3.1174	0		Snora70	1.37253	0.120896
C230030N03Rik	-3.1168	0		Gm13684	0.637846	0.119341
Gm15472	-3.09054	0		Nccrp1	1.39099	0.11928
5S_rRNA	-3.08737	0		AC124758.1	0.718848	0.119196
AL607091.1	-3.08697	0		Loxl3	0.646112	0.11915
Smok4a	-3.0815	0		Lrrtm4	0.686897	0.118985
A430092G05Rik	-3.07959	0		Gm11517	1.95788	0.118839
Gm15492	-3.07916	0		Y_RNA	1.6272	0.118756
1700010I14Rik	-3.07571	0		Gm20512	1.37081	0.118635
Gm16409	-3.07223	0		Mir3064	1.8836	0.117867
Ppm1n	-3.06992	0		C130046K22Rik	1.25655	0.117424
RP23-188F24.7	-3.06205	0		U6	1.52547	0.117364
Gm11977	-3.06121	0		Snord8	1.56168	0.117149
Nkx2-9	-3.05546	0		AC124406.1	0.944042	0.116575
Ugt2b35	-3.05457	0		Gm15333	1.94753	0.114953
Mir679	-3.0526	0		Gm12902	0.866077	0.114506
SNORA17	-3.05138	0		Gm13800	1.05853	0.114375
Rpl7a-ps5	-3.04849	0		Myl1	1.1083	0.113747
SNORA17	-3.04712	0		Gm9828	0.610223	0.113689
Rbp2	-3.04349	0		SNORA48	1.41915	0.113413
Gm6517	-3.04347	0		1810058N05Rik	1.56506	0.113406
Hoxd4	-3.04342	0		Gm11719	1.65032	0.113398
snoU109	-3.03962	0		Fcor	0.701501	0.112906
Calr4	-3.03757	0		U6	1.62162	0.112826
AI662270	-3.0354	0		Gm11052	0.660171	0.112761
Slc4a9	-3.03463	0		SNORA63	1.32496	0.112638
Sall4	-3.03426	0		4930551L18Rik	1.05456	0.112551
Slfn14-ps	-3.03316	0		Gm6612	1.81615	0.112055
Macc1	-3.03278	0		mt-Tc	0.706333	0.111961
Gm9925	-3.03245	0		Gm15834	0.992856	0.11176
Gm15268	-3.03192	0		AC209577.1	0.75138	0.111738
AC122004.1	-3.02842	0		Cd63-ps	0.935992	0.110355
Gm12911	-3.02735	0		Mir1188	1.27868	0.110256
Gm11957	-3.02421	0		Gm16235	1.02639	0.108987
Gm12752	-3.02318	0		Gm12316	2.06389	0.108707
Gm17114	-3.02136	0		Gm6377	0.770212	0.107165
Mir3473c	-3.01706	0		Gm16231	1.67463	0.106834
Gm13379	-3.01571	0		Rarres2	0.63779	0.106593
4930430O22Rik	-3.01501	0		Scarna8	2.18191	0.106324
2010001M09Rik	-3.01387	0		Ctrc	1.33559	0.106296
Gm10935	-3.01234	0		6430548M08Rik	0.764285	0.10616
Gm12958	-3.01162	0		Gm15591	1.12023	0.106051
Gm13736	-3.01026	0		U6	1.60124	0.105233
7330404K18Rik	-3.00967	0		SNORD30	1.97359	0.10503
7SK	-3.00466	0		Gm10048	0.683941	0.10503
Kbtbd8	-3.00441	0		Cdh24	0.597855	0.103657
Gm7658	-3.0043	0		Gm11697	0.948843	0.1031
Spata32	-3.00117	0		AL954850.1	2.09206	0.102763
Gm6285	-3.00076	0		Mir29c	1.69506	0.102593
Shisa6	-2.99889	0		Metazoa_SRP	1.1603	0.10236
Stpg2	-2.99837	0		Snord14a	1.41821	0.102207
8030474K03Rik	-2.98906	0		Gm11574	0.822185	0.102107
AC130277.1	-2.98428	0		SNORA70	1.27588	0.101517
Gm3752	-2.9831	0		Gm6293	1.69269	0.100638
Klrb1c	-2.98077	0		AC125169.1	0.8189	0.100087
Bend7	-2.97393	0		Gm14227	1.18317	0.0999897
Gm11274	-2.97331	0		AC154327.1	1.45488	0.0999504
1700029F12Rik	-2.97192	0		Gm16541	0.628099	0.0998449
Iqub	-2.96874	0		SNORA25	1.72306	0.0988006
Gm12622	-2.9668	0		4930412C18Rik	0.796662	0.0987946
Crxos1	-2.95599	0		Gm14202	0.793761	0.0987946
Tbx1	-2.95493	0		Etohd2	0.925166	0.0979748
n-R5s73	-2.95124	0		5S_rRNA	1.58299	0.0973635
Mir3074-1	-2.94903	0		Gpatch3	0.636592	0.0973635
Pramef12	-2.94632	0		Gm20535	1.14745	0.0972
Alb	-2.94589	0		AC102463.1	0.953959	0.0970512
Klf1	-2.93964	0		Gm12590	0.615648	0.0967385
Rgs18	-2.9361	0		Gm8412	1.4086	0.0957682
Nr0b2	-2.92683	0		2410133F24Rik	0.659523	0.0955122
Tgm5	-2.92413	0		Gm12961	0.755235	0.0954235
2300005B03Rik	-2.92118	0		Gm1976	0.61514	0.0942322
Rnf223	-2.91591	0		SNORD11B	1.25377	0.0940828
Gm9814	-2.91342	0		Gm12987	1.35241	0.0938223
Gm7331	-2.91207	0		AC132082.1	1.47587	0.0932153
Galnt3	-2.9096	0		Metazoa_SRP	0.691392	0.0927445
A730060N03Rik	-2.89483	0		U1	1.0118	0.0923887
Gm10714	-2.89475	0		8430410A17Rik	0.603863	0.0914029
Art1	-2.89386	0		Gm15445	0.884456	0.0906125
Ctsq	-2.8902	0		Gm13402	1.0112	0.0906077
Zic1	-2.8884	0		Gm15690	1.51958	0.0905911
Creb3l3	-2.88771	0		0610039K10Rik	0.916053	0.0905911
Gm16090	-2.88376	0		Gm12304	1.48136	0.0905226
Gm13527	-2.88375	0		Gm13312	1.5565	0.0903477
Fermt1	-2.87817	0		Apol7d	0.793107	0.0899997
Padi4	-2.87376	0		AL683823.1	0.62359	0.0896195
SNORD12	-2.87265	0		D930015M05Rik	0.71476	0.0891169
Gm11560	-2.87247	0		Gpr30	0.794852	0.0890428
Nctc1	-2.87186	0		Gm11346	0.596851	0.088917
Rpl31-ps19	-2.85984	0		1500035N22Rik	0.903775	0.0887838
Gm15657	-2.85368	0		Gm15872	1.47202	0.0885664
1700047I17Rik2	-2.85097	0		Snord104	0.755613	0.0885574
Gm525	-2.84643	0		Tnfsf13	0.80947	0.0883844
Lrmp	-2.84254	0		1700019G06Rik	0.60941	0.0874007
Gm12946	-2.83795	0		Gm12205	1.20371	0.0862412
TUBB5	-2.83697	0		SNORA76	1.31863	0.0855701
AC140398.1	-2.83412	0		Gm15763	1.39941	0.0851673
Panx2	-2.83339	0		n-R5s183	1.35293	0.0832356
Gm12517	-2.82963	0		Sult6b1	0.589132	0.0830273
0610025J13Rik	-2.82861	0		Gm14872	0.696429	0.0829216
Gm10566	-2.8268	0		Rnu73b	1.26818	0.0829011
Ghsr	-2.82652	0		RP23-190G10.4	1.10157	0.0828239
Gad1	-2.82651	0		Gm16044	1.04333	0.0826615
Cyp4f15	-2.8259	0		U7	0.951799	0.0824777
Gm12033	-2.82321	0		AL833780.1	0.789609	0.082242
Arl11	-2.82234	0		5S_rRNA	1.23456	0.0820935
Gm5139	-2.82036	0		Gpr34	0.679127	0.0818249
Slc2a5	-2.81912	0		AC073565.2	0.666783	0.0814098
Scn3a	-2.8191	0		Rps13-ps3	1.30828	0.0813742
Odf3b	-2.80964	0		Gm17057	1.14781	0.0813187
Ceacam19	-2.80815	0		5S_rRNA	1.36207	0.0808921
Gm15510	-2.80362	0		5S_rRNA	1.34718	0.0805338
Gm11223	-2.80006	0		AC140190.1	1.06774	0.0801853
Prss34	-2.79845	0		Gm15503	1.21478	0.0801409
Mmp3	-2.79701	0		Gm15494	0.94845	0.0801095
Kcnj6	-2.79601	0		Mir223	1.21598	0.0797175
6820408C15Rik	-2.79395	0		7SK	1.09559	0.0796862
Fam123a	-2.78317	0		AC151602.1	0.699861	0.0794582
Gm13442	-2.77987	0		snR47	1.33527	0.0794108
Rasgef1c	-2.77476	0		Gm12941	1.18119	0.0790876
Scgn	-2.77401	0		U4	1.13353	0.0790709
SNORA17	-2.77184	0		Metazoa_SRP	1.19676	0.0786377
Cd200r1	-2.7709	0		Mir1195	1.00381	0.0782308
Ptx4	-2.76985	0		U2	1.02323	0.0781528
BC107364	-2.76831	0		AL807824.1	1.39923	0.0774385
Gm6305	-2.76571	0		SNORA72	1.22159	0.0773721
Gckr	-2.76399	0		2010107H07Rik	0.766168	0.0772424
Nrn1l	-2.75434	0		Gm16060	0.878414	0.0771697
Gm14323	-2.74735	0		7SK	1.30152	0.0765275
Nxf3	-2.74699	0		Gm12039	1.12102	0.0757181
Kbtbd5	-2.74611	0		Gm20490	1.17814	0.0756783
Glrp1	-2.74452	0		Gm15461	1.32041	0.0747962
Gm12405	-2.7407	0		Mir705	1.27868	0.0740709
Gpr156	-2.73901	0		SNORA17	1.24085	0.0735624
Ifnz	-2.7313	0		Gng4	0.714615	0.0729922
Gm11659	-2.73007	0		AC129776.1	1.08308	0.0714756
Gm12793	-2.72885	0		Mir1905	1.16698	0.0714065
Gm6133	-2.7234	0		Gm11831	1.13274	0.0714065
Fev	-2.71472	0		Gm15917	1.26546	0.0708059
Rpl13-ps1	-2.70683	0		U4	1.32268	0.0706904
Gm20394	-2.70643	0		U6	1.112	0.070411
AC107837.1	-2.70521	0		5S_rRNA	1.25579	0.0702333
Cdhr3	-2.70288	0		Gm6919	1.13491	0.0699755
MUC2	-2.70286	0		SNORA42	1.24219	0.0699322
Gm4909	-2.70153	0		Gm13829	1.40287	0.0697837
Gm15736	-2.70082	0		AC165250.1	1.15903	0.0696756
1700086L19Rik	-2.70033	0		Gm20538	1.19309	0.0694406
Cpa5	-2.69837	0		Phxr2	1.1483	0.0686784
Parvg	-2.69048	0		AC167132.1	1.05007	0.0683017
Gm9435	-2.68737	0		Gm12364	0.926934	0.0681177
Ipcef1	-2.68699	0		Gm14027	0.674381	0.0677384
U6	-2.683	0		Tdgf1-ps2	1.13362	0.0675207
4931440F15Rik	-2.68194	0		AC121954.1	1.03473	0.0675029
Ntn5	-2.67993	0		1500016L03Rik	0.791125	0.0673593
Hoxa13	-2.67578	0		SNORA3	1.04803	0.0668353
Gm14372	-2.67485	0		U6atac	0.922881	0.0668353
Kcnh4	-2.6728	0		Gm15409	1.04157	0.0662774
Gm13709	-2.66785	0		Gm15666	0.732876	0.0659684
1700011H14Rik	-2.66777	0		Gm6963	1.02098	0.0657521
Trbc2	-2.66531	0		Mir103-2	1.05461	0.0654339
Mir539	-2.65755	0		Gm13314	1.07443	0.0651073
Gm11634	-2.65492	0		U6	1.04621	0.0649454
Gm12409	-2.65438	0		U4	1.06264	0.0645603
Gm10731	-2.65059	0		Mirlet7c-1	1.00182	0.0645169
Gm11730	-2.65052	0		1700112D23Rik	0.950958	0.0642041
Tmem179	-2.64782	0		Gm15952	0.648053	0.0639942
Rps15a-ps8	-2.64693	0		Fam189a1	0.596449	0.0638056
AC110382.1	-2.64552	0		A930039A15Rik	1.12258	0.0634626
Gm10517	-2.6414	0		Gm12542	0.708459	0.0632772
Gm14165	-2.6403	0		Gm17077	0.997078	0.0631607
Gm53	-2.63843	0		SNORD74	0.927	0.0631607
Gm17207	-2.63532	0		Gm13091	0.943895	0.0629503
Tgtp2	-2.63187	0		Gm13311	1.1926	0.0628624
Gm17160	-2.63039	0		Gm15842	0.959543	0.0626416
Gm15333	-2.6273	0		AL671913.1	1.01599	0.0626396
Gm6689	-2.62725	0		SNORA66	0.896579	0.0621432
Gm15779	-2.62545	0		Gm15994	0.654182	0.062049
Prss43	-2.62302	0		Gm12734	0.869898	0.062011
Sult4a1	-2.62137	0		Gm15720	1.16779	0.0618377
Cnnm1	-2.62105	0		Emc9	0.628693	0.061699
Hs6st3	-2.62025	0		Gm11192	0.925009	0.0615894
Gm11658	-2.61492	0		Gnmt	0.621994	0.0614918
Hsh2d	-2.61205	0		Rab4a	0.597655	0.0612227
Gm15921	-2.60988	0		AC116121.1	1.16731	0.0607259
U6	-2.60984	0		AL627104.1	0.909464	0.0604014
Gm12105	-2.60863	0		Mir5125	1.03717	0.0603724
Gm15348	-2.60817	0		Metazoa_SRP	0.814866	0.0602741
Fbxo39	-2.60572	0		AC108409.1	0.816587	0.0599509
Gm12524	-2.60405	0		RP24-547D11.5	1.10564	0.0597431
Ctla4	-2.60232	0		Cyba	0.710634	0.0591942
AC127677.1	-2.59951	0		Fam187b	0.658896	0.0591534
Gm4852	-2.59539	0		SNORA73	0.978477	0.0588321
Tmem221	-2.59485	0		AL731552.1	1.11585	0.0588062
U6	-2.59393	0		n-R5s80	1.01251	0.0586426
Notum	-2.59389	0		Mrpl2	0.660255	0.0577791
Dhh	-2.59032	0		Mir505	0.902158	0.057605
Gm13954	-2.58754	0		Gm9320	0.690458	0.0575812
SNORA70	-2.58406	0		Gm11672	1.05731	0.0572783
Gm5518	-2.58361	0		Cuzd1	1.0895	0.0572773
Gm20636	-2.582	0		SNORA76	0.778696	0.0572312
AC158122.1	-2.5798	0		mt-Tr	0.618268	0.0569326
PRICKLE4	-2.56585	0		Gm20536	0.741445	0.056841
Gm4975	-2.56068	0		Mir1955	0.861269	0.0568182
Gm15650	-2.5548	0		Mir1894	0.865191	0.056102
Hcn2	-2.55132	0		2700086A05Rik	0.615039	0.0555761
AL607072.1	-2.54678	0		Gm17111	0.774343	0.0554019
Fam83g	-2.53788	0		Gm15530	0.768368	0.0551261
MID1	-2.52909	0		Rps15a-ps6	0.943425	0.0550906
Gm15104	-2.52855	0		Gm16218	0.884599	0.0549842
AC121814.1	-2.5266	0		Mir215	0.827932	0.054857
AC138299.1	-2.52358	0		AL845457.1	0.762891	0.0547264
Gm12194	-2.52209	0		Gm13840	0.814647	0.0546954
Gm11520	-2.51607	0		0610040B10Rik	0.65567	0.0546954
Gm11842	-2.51218	0		AC157352.1	0.891973	0.0545767
Fam47e	-2.50783	0		Gm15843	0.68816	0.0545477
Spata21	-2.50536	0		Gm15644	0.883247	0.0545142
Cacna2d3	-2.50048	0		Slc6a20a	0.740856	0.0541992
Spock1	-2.49943	0		Snord35b	0.782498	0.054176
RP23-463F7.8	-2.49223	0		Gm16175	0.955362	0.0540167
Gm13288	-2.49187	0		3010003L21Rik	0.654656	0.0538903
Eno4	-2.48661	0		Comtd1	0.665616	0.0529243
AC120370.1	-2.48296	0		Gm13139	0.645632	0.0527197
Gm12598	-2.47676	0		Klc4	0.640995	0.0519858
1700009N14Rik	-2.47534	0		mt-Tq	0.600103	0.0519315
Itgb2	-2.47402	0		Gm10999	0.629858	0.0518165
Klk12	-2.47064	0		SNORA67	0.971558	0.0517059
Iqca	-2.4693	0		U6	0.842151	0.0516912
Ccdc150	-2.4639	0		n-R5s197	0.751793	0.0503919
A630081J09RIK	-2.46132	0		SNORA71	0.932897	0.0502968
Pnldc1	-2.45748	0		Snord22	0.883778	0.0499615
Gm6588	-2.45629	0		Gm15725	0.670019	0.0498879
Hepacam	-2.4545	0		Gm6654	0.846371	0.0493577
A930017K11Rik	-2.45133	0		Gm13825	1.07892	0.0490138
Gm5449	-2.44999	0		Gm13362	0.75234	0.0486999
Spag17	-2.44978	0		Gm16540	0.690718	0.0484668
Sall3	-2.44591	0		Gm13537	1.13035	0.0484502
RP23-42E3.1	-2.43978	0		4732471J01Rik	0.731528	0.0482294
Irs3	-2.43759	0		Gm16066	0.66655	0.0481687
Rnf183	-2.433	0		Snord17	0.737493	0.0479111
Ildr1	-2.43213	0		7SK	0.831007	0.047883
Cyp4f41-ps	-2.43059	0		Gm13038	0.792473	0.047645
Gm12850	-2.42863	0		Gm16174	0.72271	0.0474332
Erbb4	-2.42709	0		AF357355	0.7577	0.0473136
1700013F07Rik	-2.42366	0		SCARNA21	0.858971	0.0472565
AC132684.1	-2.42139	0		SNORA62	0.945643	0.0470667
Gm14108	-2.42116	0		Gm11805	0.68912	0.0464423
Ppp3r2	-2.41715	0		Gm7805	0.787652	0.0463403
Serpina1e	-2.41677	0		Gm15573	0.806369	0.0456928
Myt1l	-2.41415	0		SNORA33	0.664135	0.0454411
Tlr9	-2.41272	0		AC160118.1	0.636093	0.0453143
Oprk1	-2.40908	0		RNaseP_nuc	0.708163	0.0448874
7SK	-2.40675	0		U6	0.728065	0.044548
Usp51	-2.40642	0		n-R5s8	0.807447	0.0444883
Tub	-2.40304	0		SNORA17	0.768198	0.0441156
Vwce	-2.40163	0		U6	0.59591	0.0440622
Gm12102	-2.40068	0		5S_rRNA	0.669283	0.0440387
Gm18733	-2.39495	0		SNORA17	0.757145	0.0439041
4921508M14Rik	-2.39205	0		4930535I16RIK	0.721497	0.0437254
Gm9912	-2.388	0		Scarna3a	0.624761	0.043601
Gm13604	-2.38548	0		Gm13251	0.638372	0.0419931
Gm14455	-2.38463	0		Gm14422	0.772015	0.0411419
Mycl1	-2.37218	0		Gm17147	0.63443	0.0410569
AC112962.1	-2.36971	0		Gm17068	0.64158	0.0407434
AC161218.1	-2.36186	0		Snora30	0.646016	0.040731
AC173345.1	-2.35492	0		AL928590.1	0.678139	0.0406838
Gm15199	-2.35442	0		Gm16093	0.620489	0.0401714
Cdk5r1	-2.34464	0		Gm12985	0.708134	0.0400885
Gm10617	-2.33733	0		Gm15414	0.680133	0.0392477
Htr3b	-2.3373	0		AL663077.1	0.622636	0.0392016
Orm3	-2.33636	0		U4	0.585408	0.0389977
Gpr135	-2.33502	0		Gm13511	0.630783	0.0389393
Gm20700	-2.33117	0		Gm13940	0.660123	0.038747
ENSMUSG00000075299	-2.32421	0		Snora78	0.597991	0.0386772
Slc22a12	-2.32328	0		Fryl	0.648545	0.0386354
Gm13247	-2.3154	0		Kdelr3	0.682159	0.0384413
Adssl1	-2.30871	0		7SK	0.687162	0.0381083
Arhgef38	-2.30575	0		Gm16577	0.608254	0.0370315
Gm648	-2.30327	0		Gm15194	0.751377	0.0355443
Hist1h3c	-2.30278	0		Gm14423	0.586342	0.0354128
Gja10	-2.29583	0		BC048355	0.59508	0.0352818
Ms4a4c	-2.29409	0		Gm20422	0.621095	0.0349338
Rit2	-2.28877	0		AC116484.1	0.659365	0.0328233
Gm20659	-2.28729	0		Gm16052	0.630566	0.0307439
AC173345.2	-2.28677	0		Gm11603	0.621007	0.0293329
Gm11954	-2.28297	0		Psmb7-ps2	13.5732	0
Gm16471	-2.28174	0		Prps1l1	9.17415	0
Casp1	-2.27877	0		Gm20459	5.90517	0
Gm15206	-2.27877	0		Gm16176	5.84703	0
Tbc1d30	-2.27456	0		Hoxd4	5.75692	0
Agbl4	-2.27137	0		Ecel1	5.69481	0
Slc39a5	-2.27045	0		Alpk2	5.00375	0
Gm16348	-2.26945	0		C4bp	4.95414	0
Prkg2	-2.26602	0		4933400F03Rik	4.80733	0
Gm16107	-2.26193	0		Gm5111	4.75619	0
Muc2	-2.25721	0		Trp73	4.68884	0
Gm5087	-2.2535	0		Rtn4r	4.65665	0
Cd79a	-2.25204	0		AI118078	4.65349	0
BC052486	-2.25093	0		Col6a4	4.63943	0
F7	-2.24674	0		Bean1	4.62107	0
Tacr2	-2.2466	0		Emilin3	4.48742	0
Gm15561	-2.24575	0		Gm16026	4.48221	0
Gm20609	-2.24558	0		Rnf151	4.41211	0
Cbr2	-2.24554	0		Wdr93	4.34618	0
Chac1	-2.24532	0		Creb3l3	4.32007	0
Trp73	-2.24265	0		Slc17a1	4.28021	0
Grtp1	-2.24256	0		AC122223.1	4.2114	0
Duxbl	-2.24115	0		A230052G05Rik	4.19371	0
Gm19553	-2.23847	0		Gm15700	4.12035	0
Gm1141	-2.23141	0		Gm15646	4.11047	0
Pou3f1	-2.22912	0		AC119806.1	4.07019	0
Amd2	-2.22863	0		Gm14828	4.04946	0
Gm12174	-2.22844	0		1700123L14Rik	4.02439	0
Tmem210	-2.22294	0		Serpina5	3.99337	0
Epha6	-2.22247	0		Nxnl2	3.9713	0
1700019A02Rik	-2.21802	0		Abcg5	3.90453	0
Rapsn	-2.21717	0		Gm4956	3.86404	0
Kctd8	-2.2126	0		Gm9796	3.80995	0
AC122919.1	-2.21053	0		1700016H13Rik	3.80789	0
En1	-2.20945	0		Hsd17b1	3.70744	0
Gpr97	-2.20392	0		Fndc7	3.69636	0
Kif19a	-2.20387	0		1700123I01Rik	3.68019	0
Gm8369	-2.19948	0		Gm5466	3.66435	0
4922505G16Rik	-2.19821	0		Olfr99	3.63683	0
RP23-168E14.4	-2.19594	0		Gm11416	3.59918	0
Cntn6	-2.19294	0		Gm16280	3.58122	0
Gm17214	-2.19284	0		Mbl2	3.5651	0
Gm10849	-2.19247	0		Dnahc10	3.56402	0
1700094C10Rik	-2.18875	0		Plb1	3.52747	0
Pla2g10	-2.18825	0		Cnga2	3.51802	0
Akr1c13	-2.18587	0		Magel2	3.50649	0
Sncg	-2.18532	0		AC162906.1	3.48748	0
Gm15131	-2.18398	0		AC090887.1	3.47294	0
Gm9385	-2.18097	0		Gm15925	3.4713	0
Gm1604A	-2.17779	0		4930415F15Rik	3.46437	0
Car3	-2.17374	0		Cntn6	3.46321	0
Rassf10	-2.17016	0		Gm650	3.45446	0
Gm12904	-2.16367	0		Gm12059	3.44741	0
Krt36	-2.1601	0		1110028F11Rik	3.44643	0
Ly6i	-2.15852	0		Gm13187	3.44007	0
Vav1	-2.15221	0		AC087166.2	3.42291	0
2010013B24Rik	-2.14907	0		Gm17244	3.41739	0
Atp12a	-2.14608	0		Gm16246	3.38763	0
Gm2976	-2.14538	0		Gm11674	3.37944	0
1700066O22Rik	-2.14536	0		Dcstamp	3.37692	0
Wdfy4	-2.14509	0		Rpl29-ps1	3.37162	0
Serpinb6c	-2.14216	0		Eqtn	3.36879	0
Gm8399	-2.14051	0		Gm15856	3.36345	0
C2cd4b	-2.13724	0		Gm5834	3.35931	0
Fam131c	-2.13575	0		Mybpc3	3.33942	0
Gm12051	-2.13412	0		Gm15549	3.33576	0
Gm6030	-2.13353	0		Slc46a2	3.33272	0
Gm14707	-2.12664	0		Agtr1b	3.30933	0
AC159314.1	-2.12616	0		Tex29	3.30614	0
AC122406.1	-2.12566	0		AC110382.1	3.29649	0
Gm16040	-2.12492	0		Gm11025	3.28579	0
Lrtm1	-2.12271	0		Ear6	3.26857	0
Syngr1	-2.12204	0		Amy2-ps1	3.26847	0
Hc	-2.12173	0		Nt5c1b	3.26841	0
Stk32b	-2.11678	0		Gm17110	3.26544	0
Gm10696	-2.1159	0		Zcwpw2	3.26487	0
Gm9826	-2.11486	0		Gm14412	3.25857	0
Ncr3-ps	-2.11432	0		Bex6	3.239	0
BC021614	-2.11288	0		AC124756.1	3.21621	0
Aox3l1	-2.11277	0		Gm13920	3.21553	0
Gm14231	-2.10988	0		Ugt1a2	3.21446	0
Gm10293	-2.10892	0		4933403O08Rik	3.21296	0
AC123679.2	-2.10841	0		Cplx3	3.20986	0
Gm8935	-2.10751	0		Gm16177	3.18673	0
B230322F03RIK	-2.10541	0		Gm15621	3.18346	0
Gm15500	-2.10308	0		Ism2	3.17776	0
Cntnap3	-2.10088	0		Lhfpl5	3.16276	0
Gm14672	-2.09858	0		RP24-76E2.4	3.14513	0
Gm14469	-2.09777	0		Ms4a4d	3.14153	0
4931423N10Rik	-2.09351	0		Gm15471	3.13502	0
AC154506.1	-2.09345	0		Gucy2c	3.12546	0
Ina	-2.09135	0		AC130277.1	3.12177	0
9030204H09Rik	-2.09007	0		Gm5134	3.11321	0
9330159N05RIK	-2.08874	0		Trav8-2	3.10786	0
B230314M03Rik	-2.08867	0		Mrgpra2a	3.09516	0
Kcns1	-2.08774	0		Gm20541	3.08367	0
Gm16050	-2.08625	0		Grpr	3.07447	0
Gm15480	-2.08205	0		Nxf3	3.06613	0
2310005G13Rik	-2.08157	0		Gm16105	3.05956	0
Gm14834	-2.08151	0		RP23-71L2.6	3.05533	0
Glra1	-2.07819	0		Gm281	3.04579	0
Gm11865	-2.07798	0		Cd300e	3.03843	0
Endou	-2.07731	0		AC127355.1	3.03201	0
Gpr31b	-2.07558	0		Tmem240	3.03158	0
Pmfbp1	-2.07315	0		Efcab5	3.03054	0
Skap1	-2.07029	0		Gm20627	3.02989	0
Gm15482	-2.06879	0		Rpl3l	3.01636	0
SNORA84	-2.0683	0		Slc6a1	2.99988	0
Gm12726	-2.06583	0		Gm9961	2.99006	0
Gm12304	-2.06571	0		Gm14387	2.97564	0
Gm11675	-2.0644	0		Gm15500	2.97152	0
Gsc	-2.06437	0		Accn3	2.96991	0
Il2	-2.06435	0		Gm12867	2.96596	0
Gm13114	-2.06145	0		Foxq1	2.96323	0
SNORA17	-2.05994	0		A730046J19Rik	2.95528	0
Gm17199	-2.05742	0		Gm1043	2.94242	0
Gm20533	-2.05612	0		Acsbg1	2.9402	0
1810012P15Rik	-2.05213	0		Abhd12b	2.93221	0
Prdm12	-2.05154	0		Gm20655	2.92626	0
Metazoa_SRP	-2.05136	0		Gm11405	2.92241	0
Gm11548	-2.05127	0		Dpep1	2.92214	0
S100a2	-2.0506	0		Gm6878	2.91305	0
Gm13202	-2.05034	0		4930447M23Rik	2.90409	0
Gm10408	-2.0497	0		Gm10482	2.8877	0
Gm11273	-2.04905	0		Trhde	2.88529	0
1700080N15Rik	-2.04812	0		Gm15873	2.87708	0
U2	-2.0463	0		Dntt	2.87682	0
BC021891	-2.04549	0		AI317395	2.87513	0
Gm6286	-2.04397	0		Gp5	2.87167	0
AC117644.2	-2.04371	0		Gnb3	2.86914	0
Gm3468	-2.04338	0		Enthd1	2.86909	0
AC141869.1	-2.0416	0		Sdcbp2	2.85982	0
5033430I15Rik	-2.03724	0		Fam186a	2.85896	0
Myoz3	-2.03613	0		RP23-302C16.3	2.82841	0
Gm13537	-2.03449	0		Gm11945	2.82064	0
Cyp4f39	-2.033	0		Gm266	2.8104	0
SNORA50	-2.03215	0		Ighv8-12	2.80946	0
Mmp13	-2.03173	0		Gm13818	2.80803	0
AC151983.1	-2.03114	0		Adamtsl3	2.80587	0
Capn3	-2.03051	0		Bdkrb1	2.7961	0
Tdrd6	-2.02961	0		Acaa1b	2.79316	0
Hmga1-rs1	-2.02946	0		Gm17673	2.79142	0
5S_rRNA	-2.02946	0		Slc6a2	2.7815	0
Prok1	-2.02725	0		Vsig4	2.7797	0
Gm6023	-2.02536	0		1700057G04Rik	2.77576	0
Gm7399	-2.02334	0		Hs3st6	2.77156	0
AC158992.1	-2.02329	0		4930444E06Rik	2.75894	0
AB041803	-2.02215	0		Ighv15-2	2.75874	0
Mir3066	-2.0203	0		Asgr2	2.75603	0
SNORA17	-2.01911	0		Gm9855	2.74491	0
Drd2	-2.01837	0		Cps1	2.7446	0
Gm10080	-2.01608	0		Col8a2	2.73863	0
Gm6506	-2.01569	0		Gm16332	2.73776	0
Mir301	-2.01488	0		Lefty2	2.73385	0
Tssk2	-2.01367	0		A930018M24Rik	2.73048	0
9530072K05Rik	-2.01316	0		AC164105.1	2.73029	0
Fcrl1	-2.01287	0		Gabrr2	2.72928	0
Cldn19	-2.01141	0		Ighv6-6	2.72855	0
Gdap1	-2.01122	0		Prlr	2.72489	0
Gm8526	-2.01076	0		Tnn	2.72324	0
Gm8338	-2.00911	0		Tspan11	2.71285	0
AC112790.1	-2.00713	0		Gm11512	2.71269	0
Gm7461	-2.00692	0		Gm13716	2.71158	0
U6	-2.00622	0		Gm9988	2.70472	0
Gm13010	-2.00609	0		AC139571.1	2.6818	0
AL512647.1	-2.00384	0		Il2	2.68137	0
Hormad2	-2.00344	0		Slc39a12	2.67171	0
Gm4832	-2.0034	0		Gm216	2.67081	0
Gm15517	-2.00077	0		Angptl6	2.66497	0
4732415M23Rik	-2.00049	0		Gm7502	2.64802	0
Tmem239	-2.00038	0		Gm12816	2.64631	0
U6	-1.99695	0		Gm9493	2.64193	0
4933413C19Rik	-1.99613	0		C130073F10Rik	2.64191	0
Gm14487	-1.99595	0		Gm17218	2.63126	0
Ltc4s	-1.99371	0		Gpr15	2.62613	0
Oca2	-1.99304	0		4930505A04Rik	2.61954	0
C1qtnf9	-1.98864	0		Gpr113	2.61594	0
Rpl10-ps2	-1.98838	0		Gm11439	2.613	0
AC161493.1	-1.98764	0		A230005M16Rik	2.61144	0
Cyp2d26	-1.98673	0		Naip3	2.60143	0
SNORA70	-1.98458	0		Gm6322	2.60112	0
Uox	-1.9825	0		Gm11344	2.59835	0
Trdv4	-1.98163	0		4930579C12Rik	2.5916	0
Gm14760	-1.97988	0		4933433P16Rik	2.58945	0
Gm1574	-1.97688	0		Cyp27b1	2.57502	0
Gm8185	-1.9754	0		Mfsd7a	2.57269	0
Gm13525	-1.97493	0		Gm12320	2.571	0
Mir339	-1.97419	0		Gm13389	2.55991	0
Gm13643	-1.973	0		Pnma3	2.55798	0
Gm13789	-1.97221	0		Tnni2	2.55672	0
U6	-1.97105	0		Gm16071	2.55581	0
Gm11953	-1.97049	0		Samd12	2.5544	0
Gm13053	-1.96958	0		Mmp21	2.54341	0
Tjp3	-1.96804	0		Gm7461	2.54183	0
Gm16585	-1.96783	0		Nat1	2.54129	0
Crb1	-1.9659	0		Slc25a2	2.53846	0
C130050O18Rik	-1.96496	0		1700110M21Rik	2.53818	0
U6	-1.9634	0		A330008L17Rik	2.53808	0
A1cf	-1.96333	0		Gm13464	2.53498	0
Kctd16	-1.9633	0		Clec4b1	2.53048	0
Klrb1f	-1.9621	0		Nlrp1a	2.52801	0
Gm13870	-1.96204	0		4930415O20Rik	2.52701	0
Gm8668	-1.96178	0		Lor	2.5229	0
AC166251.1	-1.95938	0		Slc24a4	2.52138	0
Eomes	-1.95612	0		Bmp15	2.52136	0
Gm13501	-1.95388	0		Gm12060	2.52044	0
Gm13226	-1.95104	0		AC114655.2	2.51929	0
Slc35f4	-1.94966	0		Cyp2j13	2.5136	0
4921517D22Rik	-1.94951	0		Gm11531	2.51155	0
Gm10224	-1.9484	0		Gm8399	2.50494	0
Adrb1	-1.94837	0		Gm14154	2.4974	0
Bcan	-1.94802	0		Rpl31-ps5	2.49119	0
AC099576.1	-1.94766	0		RP23-479D21.2	2.48831	0
Nkx1-2	-1.94701	0		Gm15413	2.48301	0
Abcb1a	-1.94653	0		Kcnn2	2.48024	0
4930451G09Rik	-1.94645	0		4930562D21Rik	2.47388	0
Ocln	-1.94531	0		AI507597	2.47149	0
mt-Td	-1.94456	0		Gm12250	2.46991	0
Vmn2r42	-1.943	0		Foxf2	2.45183	0
Scn9a	-1.93953	0		Trbv29	2.4432	0
Tmprss9	-1.93744	0		Scn1a	2.44258	0
Gm3880	-1.93668	0		Wdr69	2.43654	0
Necab2	-1.93603	0		Trbv14	2.43215	0
Mir466f-3	-1.93493	0		RP23-203B24.3	2.42875	0
Gm16205	-1.93493	0		Gm6378	2.42873	0
AC140416.1	-1.93298	0		Clec1b	2.42451	0
Gm13201	-1.93211	0		Gm11549	2.41809	0
5830403M04Rik	-1.92754	0		Slc28a1	2.41311	0
Scn1a	-1.9265	0		Gm14111	2.41286	0
Gm13872	-1.92569	0		Gm13712	2.40782	0
Gpr152	-1.91773	0		Ccno	2.40741	0
Gpr113	-1.9139	0		Gm15420	2.40734	0
Ccdc154	-1.91365	0		Rpl19-ps12	2.40166	0
Tecta	-1.9122	0		Gm8839	2.39756	0
Trim30b	-1.91212	0		Sftpb	2.3945	0
Gm12281	-1.90848	0		Igkv12-46	2.38992	0
Fsip1	-1.90804	0		Gm5621	2.38851	0
Cldn3	-1.90797	0		Ntf3	2.38749	0
Gm10493	-1.90784	0		Adprhl1	2.38324	0
AC122562.1	-1.90776	0		Gm15491	2.383	0
Gm13083	-1.90269	0		Gm13546	2.38267	0
Rap1gap2	-1.89923	0		Myh3	2.3809	0
Prmt8	-1.89912	0		Gm15421	2.37445	0
D830046C22Rik	-1.89441	0		Hand1	2.36814	0
Cntn4	-1.89394	0		7SK	2.36798	0
7SK	-1.89365	0		Gm11744	2.36515	0
Gm15902	-1.89322	0		Gm10305	2.36513	0
Klk10	-1.89288	0		AC107704.2	2.36482	0
A430108G06Rik	-1.89253	0		Gm14774	2.35611	0
Gast	-1.89186	0		Ankrd53	2.35114	0
B430319F04Rik	-1.88552	0		Gm15681	2.33212	0
Gm13446	-1.88465	0		Gm12051	2.33153	0
2610318N02Rik	-1.88322	0		Gm20427	2.33111	0
Gm12712	-1.88299	0		Gm7808	2.32346	0
Gm16312	-1.88106	0		AL844581.1	2.31952	0
Gm6938	-1.88062	0		5930422O12Rik	2.31819	0
Gm17613	-1.88053	0		4921507L20Rik	2.30934	0
Grid2ip	-1.87935	0		4933440M02Rik	2.29921	0
H2-Q2	-1.87912	0		Gip	2.2962	0
AC126262.1	-1.87824	0		Tgm4	2.29595	0
Krt15	-1.8767	0		Gm16075	2.28814	0
Fam135b	-1.87473	0		Spef2	2.28753	0
B4galnt3	-1.87043	0		Gm5614	2.28015	0
Gm3531	-1.8676	0		Rspo3	2.27829	0
Kcnk4	-1.86619	0		Catsper3	2.2751	0
Cyp26c1	-1.86493	0		Gm11545	2.27473	0
Thap8	-1.86207	0		Zfp663	2.27289	0
Nanp	-1.86166	0		Gm6222	2.27169	0
M6pr-ps	-1.861	0		1700019N19Rik	2.26642	0
Gm15915	-1.85838	0		4932418E24Rik	2.25977	0
Lrrc9	-1.85334	0		Cox6a2	2.25779	0
AC116573.1	-1.85264	0		Msx2	2.25433	0
Tll2	-1.84925	0		Gm12183	2.25355	0
Fam71e1	-1.84365	0		Calr3	2.2533	0
Oaz3	-1.84351	0		Zmynd12	2.25322	0
1700071G01Rik	-1.84271	0		Lyz1	2.25321	0
Alpi	-1.84211	0		Sycp3	2.24926	0
Clec4e	-1.8421	0		Ccl25	2.23738	0
Pax1	-1.84098	0		Gm15657	2.2298	0
[truncated: 36,286 more rows]
[truncated: 9 more columns]

## Sheet: Fig 6
Fig 6B											Fig 6C
Pancreas weight (mg)											Body weight (g)
Males					Females						Males
											Age
253.7	178.8	263.7	249.2		162.3	115.8	135.4	149.8			4				15.8	17.6	18.6	16.3	17.1	16.6	23.5	22.6	22.6	21.9		21.9	19.4	17.3	20.3	17	17.6		16.6	15.2	18.3	18	17	16.2	20.8	18.8	20	16.9	17.5	16.5	17.4	17.3	17.2	18.6	18.3
258.7	169.1	112.8	209.2		176.1	169.4	131.9	185.6			5	21.9	22.1	20.5		22.5	22.7	20.8	23.1	21	26	25.8	25	23.1	18.3	24.4	22.1	20.5	23.7	20.8	20.2	18.4	17.9	20	20.1	19.8	19.6	19.7	24.1	20.1	22.3	18.8	19.7	19.6	20.5	19.6	20.1	21.3	21.5
233.7	197	152	216.8		148.7	152	200.9	193.7			6	25.1	25.6	23.1	19.8	24.5	23.5	24	25.3	23.5	29.6	29	27.3	24.8	20	26.7	24.3	22.5	25.2	22.4	21.4	21.4	19.8	21.2	21.9	21.8	20.6	20.9	27.1	22	24.4	20.3	21.3	21.3	22.1	21.6	21.7	23.6	23.9
173.6	179.7	175.6	205.9		171.9	126.1	132.7	175.2			7	27.7	27.6	25.6	21.7	26.8	24.6	25.5	27.9	25.3	30.4	30.1	28.6	25.7	21.3	27.6	26.4	23.7	27.4	24.1	22.8	24	21	23.2	22.9	23.3	21.9	22.1	28.6	23.2	25.6	22.2	22.4	22.8	23.4	22.8	22.9	24.5	25.8
244.2	165.6	199.7	259.8		138.8	134.8	119.1	165.7			8	27.7	27.4	25.8	22.2	26.8	24.8	26.1	28.3	25.8	30	29.5	30.6	27.3	22.7	30.4	28.2	24.9	28.7	25.1	24	23.7	20.7	23.5	23.2	23.8	21.8	22.2	28.6	24.4	27.3	23.5	24.1	24.6	25.3	24	24.1	25.1	27.1
193.7	161.1	185.2	259.6		154.1	153.6	129.2	158.9			9	26.991	27.266	25.256	19.92	27.3	22.4	24.6	25.8	23.5	28.5	28.2	29.1	25.7	22.1	26.7	25.3	22.3	26.4	23.9	22.7	23.787	19.65	23.9	21.6	22	19.8	20	27.7	23.2	25.4	21.8	21.1	21.7	22.5	21.8	23	22.7	25.1
226.7	163.4	204.8	197.6		184.1	140.3	135.5	200.3
211.3	182.1	187.8	226.3		179.5	118.2	148.5	160.7
194.3	204.7	207.3	247		157.6	142.7	136.1	271.8			Females
219.4	216	168.8	210.7		159.5	196.2	151.8	261.7
217.2	157.9	176.8	239.9		170.8	197.2	96.5	172.2			Age
280.8	155.8	144.8	230.8		206.1	131.6	157.2				4	15.7	13	12.8		10.7	13.2	15		14.5	14.3	14.8	17	16	15	18.1						13.2	13.5	11.3	12			14.5	15.5	14.7	15.4	13.8	14.2
228.1	178.2	162.5	237.2		251.9		151.6				5	18.6	16.2	15.4	14.5	13.5	17.1	19	16.4		16.7	17.2	19.2	18.5	17.2	19.5							15	14.9	15.6	14	14.4		17.3	17	17	16.1	16.8
231.6	164.7	182.7	231.5		199.9		145.7				6	18.9	16.2	17.5	16	15.8	18.4	18.9	18.1	18.2	18.2	17.9	20.5	19.9	18.7	19.9						14.8	15.5	17	17	16.5	16.4	18.1	18.2	17.3	18	16.8	19.1
230	158.6	167.6	227.2		211		158.3				7	20	17.8	18.7	17.2	17.8	21.4	22.5	19.5	19.4	19.7	19.5	21.7	19.5	19.2	22.6						16.5	16.8	17	18.3	17.3	17.6	18.4	18.6	19	18.8	17.9	19.3
206.6	184.8	178.4	209.6								8	19.6	17.9	18.5	17.8	17.2	20.3	20.8	19	20.4	19.7	19.8	21.7	21.4	20.5	22.4						16.3	16.1	18.1	17.6	16.5	16.6	20	18.7	19.3	20	19.1	19.4
213.1	156.7	147.3	221.2								9	17.8	16.3	16.6	16.64	16	19	20	19.2	17.5	17.7	19.5	21.2	18.3	18.6	20						14.31	18.46	16.6	16.6	15.9	16.2	18.8	17	19.7	20.4	16.6	17.4
243.9	182.2	184.8	237
237	194.8	184.5	222
205.9	202.8	171	211.2
			206.6
			171.9
Fig 6D
Δ blood glucose concentration (mmol/L)																																														AUC (mmol x min/L)
Males																																														Males
0	0	0	0	0	0	0	0	0	0	0	0	0	0	0	0	0	0	0	0	0	0	0	0	0	0	0	0	0	0	0	0	0	0	0	0	0	0	0	0	0	0	0	0	0		281.25	686.25	645.75	568.5
15	6.7	14.6	10.7	9.3	13.3	10.6	9.6	9.4	9	8.6	11.6	5.4	7.9	13	9.1	10.7	10.2	10.3	12	11.6	10.2	12.2	7	11.6	7.8	8.5	12	10.5	9.2	12.3	9.2	7	9.7	9.5	10.1	10.3	18	10.7	10.6	12.5	8.6	8.5	12	7.2		663.75	85.5	462	549
30	2.7	4.5	2.4	6.8	9	7.4	4.7	5.8	4.4	1	6.9	3.2	4.7	5.8	3.9	7.1	2.6	-1.4	4.7	8.2	8.4	5	2.2	5.3	-0.2	3.7	5.5	5.8	5.9	10.7	7.2	4	3	5	7.6	6.2	7.2	2.1	5.4	10.5	3.7	4	9.1	0.2		285	429.75	348	444
60	2.8	6.3	1.5	-0.9	5.3	3.1	1.9	2.8	0.2	0.4	7	-0.3	3.7	4.5	2.3	4.8	0.3	0.8	6.8	2.1	1.6	2.1	3.6	-0.1	-0.3	4.9	1.1	4	1	1.8	3.8	-1.1	1.3	3.1	5	4.4	0.2	1	3	10.4	1.7	3.1	3.1	-1.4		177	501	420	219.75
120	-0.2	2	0.1	-2.5	1.5	-1.6	-0.2	0.7	-1.4	-1	1.4	-1.8	1.3	-0.9	-0.4	1	-2	-1.2	1.8	0.3	-2.2	1	2.4	-3.3	-2.2	-0.1	-2	-0.7	-1.4	-1.2	-0.2	-0.7	-0.1	0.4	0.7	1.9	0.1	-1.1	0.7	-0.1	1.3	0.2	-0.4	-3		685.5	315.75	388.5	436.5
																																														417	566.25	189.75	888.75
																																														329.25	165	33	327.75
																																														418.5	123	428.25	363
																																														201		293.25	512.25
																																														139.5		447	-40.5
																																																273.75
																																																470.25
																																																465
																																																124.5
																																																268.5
																																																406.5
Fig 6E
Females																																														AUC (mmol x min/L)
																																														Females
0	0	0	0	0	0	0	0	0	0		0	0	0	0	0	0	0		0	0	0	0	0	0	0	0	0								0	0	0	0	0	0	0
15	9	4.3	5.5	6	9.7	6.9	6	6.5	7.6		2	9.6	7.8	8.4	16.6	15.4	4.8		4.8	7.1	11.4	10.5	13.9	7.5	12.6	6.8	8.2								7.1	6.6	8.7	11.8	5.9	9.8	4.9					157.5	76.5	84.75	314.25
30	2	4	0.7	2.3	2.8	3.5	-1.4	1.2	1.2		2.2	3.5	1	2.4	0.1	1.4	0.2		0.7	4.6	3.3	-0.3	8.2	3	4.4	1.8	1.6								5.1	2.1	0.9	2.4	1.9	3.5	3.2					300	228.75	69	105.75
60	-0.1	3.5	0.2	3.6	3.8	2.4	-0.1	-0.3	-1.1		0.8	1.6	1.1	1.4	2.7	2.4	-1.1		-0.4	-1.2	1.1	-0.1	4.1	1.9	3.7	-0.1	0								1.8	0.1	1.3	1.3	2.6	2.3	2.1					59.25	147	240.75	155.25
120	-0.6	-0.4	-1.6	0	1.2	1.5	-1.7	-2.2	-2.9		-1.3	-2.2	-1.4	0.2	-0.4	-0.9	-2.9		0.5	-2.9	-1.8	-0.8	0.6	0	3	-2.3	-1.2								0.4	-1.5	-1.8	-1.1	0.1	1.6	0.7					303.75	249	122.25	256.5
																																														415.5	360.75	595.5	251.25
																																														335.25	343.5	265.5	377.25
																																														3	-60	544.5	261
																																														45		69
																																														4.5		123
Fig 6F
Baseline glucose (mmol/L)				Baseline insulin (μg/L)				Δ blood glucose concentration (mmol/L)																																		AUC (mmol x min/L)
C	Mut			C	Mut			Time	C																Mut																	C	Mut
8.3	8			0.78	0.52			0	0	0	0	0	0	0	0	0	0	0	0	0	0	0	0	0	0	0	0	0	0	0	0	0	0	0	0	0	0	0	0			576	332.5
7.6	5.9			0.45	0.95			10	15.6	12.1	9.5	8	9.4	7.6	14	11	14.2	9.3	9.7	7.5	7.7	7.1	7.3	8.3	16.4	11.4	13.3	8.5	11.1	16.4	12.7	18.7	16.3	16.4	10.7	12	11.8	11.4	9.1			370.5	439.5
6.8	5.8			0.98	1.26			20	13.5	9	7.6	4.5	9.7	4.3	6.7	9.1	13.9	4.3	8	5.9	4.2	7.9	5.1	2.8	10.8	7.3	11	8.2	7.5	10.6	7.6	13.7	10.2	13.1	9.5	8.8	6.1	8	9.6			245	613
7.9	6.7			0.86	0.6			30	9.9	7.3	4.3	3.6	7.5	2.1	3.4	5.6	8.1	3.5	5.1	4.4	4.1	6.4	3.3	4.5	5.2	6.7	7.4	8.5	3.3	8	6.8	10.2	4.9	11.1	4.3	5.5	3.6	6.7	7.2			182	254.5
8.4	8.2			1.17	1.34			60	2	0.6	0.7	0	-0.5	-0.4	1.4	1.7	2.2	1.7	-0.7	-0.5	0.9	-0.4	0.1	1.5	0.6	1.8	3.6	-0.3	-0.6	1.7	2.3	3.7	-0.7	3.6	1.1	0.7	0.2	2.2	1.5			254	157.5
7.1	6.2			0.51	1.04			90	0.8	0	-0.6	-0.2	-1.5	-1.2	0.5	0.3	-0.3	0.9	-1.1	-0.6	-1.2	-1.2	-0.7	0.9	-1.4	1.7	2.8	-1.5	-1.1	-0.1	-0.5	2.4	-1.4	2.1	0.2	0.4	-1.3	-0.5	0.3			95	466
7.7	7.9			1.04	1.09			120	0.2	-0.3	-1	-0.6	-1.8	-1.2	-0.5	-1	0	0.3	-3.5	-1.5	-1.3	-2.4	-1.4	-0.2	-1.3	0.9	2	-1.9	-2.9	-0.8	-0.1	0.7	-2.1	1.1	-1.3	-0.5	-2.4	0.3	-0.8			324.5	391.5
7.8	8.2			1.14	1.5																																					358	721.5
6.9	8.9			0.61	0.49																																					500	268.5
8.1	5.7			1.29	0.46																																					288.5	704.5
9.3	8.5			0.71	0.49																																					172.5	307.5
9.4	7.4			0.76	0.8																																					166.5	343.5
8.7	6.2			0.45	1.15																																					172.5	182
7	9.1			0.56	0.61																																					194	383.5
7.3	6.8			0.93																																						151	373
6.9																																										270
Fig 6G
Beta-cell mass (mg) - INS
C	Mut
1.88892	1.54395
1.40351	1.30462
2.27109	1.41489
1.46293	1.26493
1.75359	1.56795
1.42318	1.10443
1.45556	1.08306
1.59006	1.5015
1.83509	1.6584
1.43033
[truncated: 44 more columns]

## Sheet: S1 Fig
S1B Fig
Relative Igf2 expression
C	Mut
0.706732	0.291348
0.645171	0.082494
0.51714	0.212722
0.838965	0.170759
1.88099	0.099954
1.411	0.127797

## Sheet: S2 Fig
S2A Fig					S2B Fig
Mesenchyme versus non-mesenchyme					Igf2			Dlk1			Mest			Plagl1			Pnliprp1			Try
Gene	Log2(Fold change)	-LOG10(FDR adjusted p value)			Mesenchyme-derived-cells	Non-mesenchyme cells		Mesenchyme-derived-cells	Non-mesenchyme cells		Mesenchyme-derived-cells	Non-mesenchyme cells		Mesenchyme-derived-cells	Non-mesenchyme cells		Mesenchyme-derived-cells	Non-mesenchyme cells		Mesenchyme-derived-cells	Non-mesenchyme cells
Adamtsl3	-7.66784	3.29888			2.42093	0.0839945		2.98406	0.042006		1.12677	0.024023		0.999445	0.046293		0.02076	786.144		0.632377	2721.8
Actg2	-6.98924	3.29888			2.55333	0.0130703		1.94078	0.000276		2.05529	0.000553		4.71952	0.003904		18.8002	1202.79		2.8361	109.549
Zcchc5	-6.93208	3.29888			0.0893054	0.0101674		0.113252	0.000369		0.132143	0.003943		0.220259	0.000192		13.7683	8159.14		0.0507928	4758.6
Agtr2	-6.62306	3.29888			2.08024	0.00616763		1.184	2.41e-05		2.64792	0.00035		5.46653	5.61e-05		5.24329	1283.75		2.30493	1805.63
Myh11	-6.57847	3.29888			2.58378	0.0146001		3.88033	0.000301		2.23476	0.088549		0.191444	8.07e-06		0.035492	500.47		10.03	298.068
Acta2	-6.45175	3.29888			0.337027			0.331855			0.552219			0.919722						0.474835
Tnxb	-6.41441	3.29888
C1s	-6.40233	3.29888
Osr2	-6.40033	3.29888			S2C Fig
Wt1	-6.39644	3.29888				-Log10 p-value
Islr	-6.37274	3.29888			Immune system process	22.5544
Ebf2	-6.34079	3.29888			Positive regulation of cell migration	10.9428
Pcdh18	-6.3338	3.29888			Inflammatory response	9.2229
Epha3	-6.33344	3.29888			Digestion	7.4856
Gpr133	-6.33117	3.29888			Intracellular signal transduction	6.9942
Klf14	-6.30009	3.29888			Adaptive immune response	6.8593
Tmem132c	-6.26857	3.29888			Endocrine pancreas development	6.6712
Abcc9	-6.23135	3.29888			Response to lipopolysaccharide	6.6457
Lrrc17	-6.17849	3.29888			Positive regulation of peptidyl-tyrosine phosphorylation	6.1244
Des	-6.15007	3.29888			Lipid catabolic process	5.9141
Cd248	-6.11329	3.29888			Positive regulation of cell proliferation	5.4614
Itm2a	-6.07468	3.29888			Negative regulation of apoptotic process	5.4264
Nrk	-6.064	3.29888			Cell surface receptor signaling pathway	5.3089
Prrx1	-6.052	3.29888			Single organismal cell-cell adhesion	5.0014
Dcn	-6.01981	3.29888			Phagocytosis	4.9913
Plac9	-6.01857	3.29888			Antigen processing and presentation of exogenous peptide antigen via MHC class II	4.6679
Col6a2	-5.99707	3.29888			Lipid metabolic process	4.6657
Lum	-5.97646	3.29888
Osr1	-5.91929	3.29888
4833403I15Rik	-5.91429	3.29888			S2D Fig
Mrc2	-5.90134	3.29888			FPKM
Itga11	-5.8897	3.29888				Mesenchyme-derived-cells				Non-mesenchyme cells
Col3a1	-5.85843	3.29888			Ctrb1	458.049	918.984	552.219	576.616	27356.3	37041.7	35376.3	25717
Pdgfra	-5.82585	3.29888			Clps	56.6057	90.706	82.3034	70.3931	2980.77	4192.8	4578.51	2839.07
ORF63	-5.80057	3.29888			Ins2	22.0147	88.1542	29.6822	51.4873	2482.51	6217.27	2136.64	3216.62
Fbn2	-5.80019	3.29888			Pyy	11.5265	51.9396	23.1594	28.594	3695.7	1725.81	2790.29	3437.29
Ogn	-5.79898	3.29888			Atp5b	1730.68	1388.46	1434.47	1811.36	2535.97	2331.59	2354.8	2497.32
Aspn	-5.79323	3.29888			Cpb1	18.8257	35.578	45.0535	33.9583	1796.97	2603.7	3159.96	1596.4
Mfap4	-5.76599	3.29888			Ins1	14.1667	30.662	14.671	23.04	1148.41	2999.64	1483.19	1805.32
Kcp	-5.75741	3.29888			Pnliprp1	14.9149	34.422	22.4147	24.2113	1245.93	1892.66	2124.65	1337.02
Pi15	-5.7548	3.29888			Cela2a	32.7783	43.438	31.4791	27.7451	1327.04	2082.22	1582.37	1108.24
Lhfp	-5.75055	3.29888			Sst	6.74387	23.4465	5.97569	11.1273	1892.86	1613.21	953.31	1354.08
Igf2	-5.72977	3.29888			Cel	14.2069	26.2422	19.3598	21.4607	1302.45	1157.5	1482.24	986.171
Svep1	-5.69399	3.29888			Gcg	8.69421	11.8451	9.72061	11.3538	2157.48	811.876	536.209	1336.81
Dpt	-5.68005	3.29888			Rnase1	14.182	43.6117	25.8238	16.1998	1075.83	1832.25	1087.75	698.556
Lox	-5.66015	3.29888			Hbb-b1	5.66701	14.4625	5.83448	12.1799	2436.04	512.073	491.177	1126.05
Smoc2	-5.65759	3.29888			Sycn	16.4034	38.3369	30.2672	17.924	771.283	1242.46	1087.47	692.52
Fbn1	-5.64277	3.29888			Prss2	11.9739	23.9968	17.0751	16.0567	861.472	910.224	940.009	729.276
Col1a1	-5.60935	3.29888			Spp1	1.99644	10.397	4.15869	6.02367	924.7	1024.57	734.202	719.168
Mfap5	-5.60766	3.29888			Ppy	2.93204	18.9523	3.59405	3.32039	832.341	481.96	686.204	957.734
Ddr2	-5.59525	3.29888			Dbi	234.957	117.401	150.154	151.848	694.392	1042.04	552.694	528.4
Col6a1	-5.58764	3.29888			Cpa1	15.6629	22.5976	20.7462	21.2004	543.982	868.222	816.561	525.232
Cdh11	-5.58415	3.29888			Clu	12.1124	9.5229	14.0102	16.495	638.997	753.977	516.804	614.613
Figf	-5.58085	3.29888			Reg1	8.75629	18.9314	13.6952	15.0773	454.69	728.313	741.893	545.511
Tpm2	-5.54374	3.29888			Egr2	229.96	91.3928	249.12	273.571	460.457	352.345	745.526	758.436
Aldh1a2	-5.52475	3.29888			Ghrl	3.9843	6.66255	3.92439	7.55219	871.628	135.63	509.772	613.898
C1qtnf7	-5.50985	3.29888			Cyr61	385.439	145.152	281.262	297.977	622.885	356.35	501.659	562.166
Frem1	-5.50286	3.29888			Cela3b	6.88873	12.3188	10.6005	8.90897	495.433	571.23	551.566	373.192
Ar	-5.46992	3.29888			Cd24a	22.347	16.6049	18.8458	20.3104	582.653	517.25	376.466	370.196
Ccdc80	-5.45316	3.29888			S100a8	3.20896	2.47488	1.75971	0.817599	916.709	402.008	67.6872	212.379
Col1a2	-5.44383	3.29888			Cpa2	4.16951	18.13	12.0547	6.50177	319.71	381.678	541.931	319.287
Sulf1	-5.41988	3.29888			Spink3	7.48018	4.97664	6.61042	9.16045	250.833	518.299	491.732	265.393
Kcnj8	-5.39684	3.29888
Galntl1	-5.36332	3.29888
Dlk1	-5.33756	3.29888
Fndc1	-5.32229	3.29888
Gdf10	-5.31625	3.29888
Elfn1	-5.29426	3.29888
Thbs4	-5.26524	3.29888
Cygb	-5.238	3.29888
A430107O13Rik	-5.23058	3.29888
H19	-5.22891	3.29888
Pdgfrb	-5.22579	3.29888
Pla2r1	-5.20097	3.29888
Pcolce	-5.18966	3.29888
Adamts12	-5.18284	3.29888
Col5a1	-5.17832	3.29888
Col6a3	-5.16655	3.29888
Rarres2	-5.16573	3.29888
Zfpm2	-5.16311	3.29888
Adamts14	-5.15686	3.29888
Ntrk3	-5.14184	3.29888
Lrrn4	-5.14175	3.29888
Col5a2	-5.13386	3.29888
Ntrk2	-5.12821	3.29888
Htra3	-5.10653	3.29888
Vcan	-5.09477	3.29888
Hic1	-5.08965	3.29888
C1ra	-5.08631	3.29888
Thbs2	-5.07839	3.29888
Col5a3	-5.05298	3.29888
Bgn	-5.04837	3.29888
Mmp2	-5.04376	3.29888
Tnfrsf11b	-5.01631	3.29888
Dkk2	-5.00462	3.29888
Podn	-5.00292	3.29888
Adamts19	-5.00054	3.29888
Col6a6	-4.98337	3.29888
Ptch2	-4.97796	3.29888
Vstm4	-4.95665	3.29888
Gli2	-4.9389	3.29888
Penk	-4.92294	3.29888
Grem2	-4.89214	3.29888
Col14a1	-4.89207	3.29888
Fibin	-4.88255	3.29888
Mylk	-4.86986	3.29888
Antxr1	-4.85714	3.29888
Postn	-4.84516	3.29888
Lpar4	-4.84335	3.29888
Sema5b	-4.8334	3.29888
Mst1r	-4.83137	3.29888
Serping1	-4.82669	3.29888
Upk3b	-4.8241	3.29888
Grem1	-4.82388	3.29888
Gsn	-4.79255	3.29888
Aoc3	-4.79163	3.29888
Nid1	-4.78554	3.29888
Cdkn1c	-4.78483	3.29888
Nov	-4.78397	3.29888
C1qtnf1	-4.77112	3.29888
Myl9	-4.76866	3.29888
Gdpd2	-4.76449	3.29888
Ptges	-4.76162	3.29888
Sema3d	-4.75348	3.29888
Plagl1	-4.70264	3.29888
6330406I15Rik	-4.69667	3.29888
Abi3bp	-4.6757	3.29888
Zim1	-4.64833	3.29888
Gas1	-4.64811	3.29888
Clmp	-4.64517	3.29888
Mgp	-4.64391	3.29888
Trpm5	-4.64271	3.29888
Sparcl1	-4.63438	3.29888
Snai2	-4.62293	3.29888
Adam12	-4.61894	3.29888
Tnfaip6	-4.6058	3.29888
Has1	-4.59705	3.29888
Ifitm1	-4.58732	3.29888
Cpxm1	-4.58138	3.29888
Cyp1b1	-4.57263	3.29888
Chodl	-4.54552	3.29888
Adra1a	-4.54183	3.29888
Adamts2	-4.53405	3.29888
Ahnak2	-4.53344	3.29888
Loxl2	-4.53123	3.29888
Gfpt2	-4.5277	3.29888
Plxdc2	-4.52256	3.29888
Gpr153	-4.51963	3.29888
Rcn3	-4.51546	3.29888
Arhgap20	-4.51404	3.29888
Pcdh19	-4.50922	3.29888
Synpo2	-4.5092	3.29888
Angptl2	-4.50479	3.29888
Olfml3	-4.49813	3.29888
Tbx2	-4.48669	3.29888
Boc	-4.48614	3.29888
Spon2	-4.47681	3.29888
Cthrc1	-4.45749	3.29888
Mxra8	-4.44533	3.29888
Inhba	-4.44086	3.29888
Itih5	-4.43392	3.29888
Flnc	-4.43313	3.29888
Lama2	-4.41411	3.29888
Tmem26	-4.38965	3.29888
Colec10	-4.38607	3.29888
Scarf2	-4.38304	3.29888
Plat	-4.38072	3.29888
Ssc5d	-4.38009	3.29888
Fap	-4.37676	3.29888
Olfml2b	-4.37265	3.29888
Aebp1	-4.36084	3.29888
Tmem119	-4.34589	3.29888
Hgf	-4.34469	3.29888
Pappa	-4.30962	3.29888
Npr3	-4.3074	3.29888
Adamts4	-4.30576	3.29888
Mest	-4.30157	3.29888
Pdlim3	-4.29027	3.29888
Slit2	-4.26054	3.29888
Fmod	-4.24478	3.29888
Sfrp2	-4.24157	3.29888
Pde3a	-4.23563	3.29888
Serpine1	-4.22142	3.29888
Kcnn3	-4.2006	3.29888
Ctsk	-4.19882	3.29888
Akap12	-4.1573	3.29888
Il33	-4.15061	3.29888
Gli3	-4.1336	3.29888
Dsc3	-4.12917	3.29888
Mfap2	-4.11603	3.29888
AC148011.1	-4.11512	3.29888
Gpr64	-4.10189	3.29888
Il6	-4.07854	3.29888
Adamts5	-4.07786	3.29888
Arhgef25	-4.0671	3.29888
Slc24a3	-4.05245	3.29888
Gpr124	-4.04855	3.29888
Ptn	-4.03869	3.29888
Irs1	-4.03501	3.29888
Fbln1	-4.03435	3.29888
Nid2	-4.03359	3.29888
Serpinf1	-4.03074	3.29888
Nkd1	-4.02986	3.29888
Igfbp3	-4.02974	3.29888
Meox2	-4.02664	3.29888
Procr	-4.01653	3.29888
Rgs7bp	-3.99955	3.29888
Lrig3	-3.99183	3.29888
Igsf10	-3.99151	3.29888
Mmp16	-3.9866	3.29888
Igfbp4	-3.984	3.29888
Bcat1	-3.97218	3.29888
Zfp503	-3.96723	3.29888
Mrvi1	-3.96396	3.29888
Ace2	-3.95599	3.29888
Hsd11b2	-3.95472	3.29888
Nrxn3	-3.95358	3.29888
Sfrp1	-3.94141	3.29888
Wisp1	-3.93105	3.29888
Gucy1a3	-3.92441	3.29888
Cd34	-3.92235	3.29888
Fat4	-3.92111	3.29888
Rnf165	-3.91717	3.29888
Lgi2	-3.91545	3.29888
Cacng7	-3.91174	3.29888
Ldb2	-3.88804	3.29888
Egfr	-3.88226	3.29888
Robo2	-3.8734	3.29888
Loxl1	-3.87219	3.29888
Lrrc32	-3.86829	3.29888
Vcam1	-3.85974	3.29888
Basp1	-3.85857	3.29888
Ston1	-3.84792	3.29888
Tgfb1i1	-3.83514	3.29888
Col12a1	-3.83349	3.29888
Lrrn4cl	-3.83198	3.29888
Ndn	-3.83103	3.29888
Notch3	-3.82231	3.29888
Abca8a	-3.81936	3.29888
Itga8	-3.8089	3.29888
Adamtsl1	-3.79999	3.29888
Tmeff2	-3.79921	3.29888
Plscr4	-3.79916	3.29888
Sh3rf3	-3.78656	3.29888
Hspb7	-3.78526	3.29888
Begain	-3.77664	3.29888
Wbscr17	-3.77412	3.29888
Nhsl2	-3.76697	3.29888
Slc27a6	-3.76316	3.29888
Cybrd1	-3.7628	3.29888
Axl	-3.76033	3.29888
Tmem252	-3.75782	3.29888
Nbl1	-3.73776	3.29888
Sned1	-3.70731	3.29888
Tenm3	-3.70086	3.29888
Adcyap1r1	-3.69825	3.29888
Dkk3	-3.68513	3.29888
AC162692.1	-3.67969	3.29888
Adamts8	-3.67906	3.29888
Gucy1b3	-3.67325	3.29888
C3	-3.6707	3.29888
Bmp4	-3.6672	3.29888
Slit3	-3.65724	3.29888
Pcdh20	-3.64631	3.29888
Igfbp5	-3.64087	3.29888
Pcdh11x	-3.63848	3.29888
Adam33	-3.63302	3.29888
Emp1	-3.62937	3.29888
Nr2f2	-3.62925	3.29888
Gpc3	-3.62835	3.29888
Cald1	-3.62737	3.29888
Fbln5	-3.62128	3.29888
Cyp26b1	-3.6133	3.29888
Sele	-3.59688	3.29888
Spats2l	-3.59561	3.29888
Epha4	-3.58802	3.29888
Ltbp4	-3.56914	3.29888
Wdr66	-3.56772	3.29888
Gm9747	-3.56767	3.29888
C430049B03Rik	-3.55859	3.29888
Pros1	-3.55542	3.29888
Msln	-3.55418	3.29888
Sspn	-3.5499	3.29888
Slitrk1	-3.53977	3.29888
Ccdc3	-3.53204	3.29888
3632451O06Rik	-3.53179	3.29888
Wnt2b	-3.52664	3.29888
Angptl4	-3.51679	3.29888
Lrp1	-3.51202	3.29888
Prickle2	-3.51091	3.29888
Pgm5	-3.49523	3.29888
Prlr	-3.49004	3.29888
Emilin1	-3.48879	3.29888
Dact3	-3.4812	3.29888
Fstl1	-3.47132	3.29888
Bmp6	-3.46969	3.29888
Klhl13	-3.46243	3.29888
Lrp3	-3.45878	3.29888
A4galt	-3.45337	3.29888
Hmcn2	-3.447	3.29888
Leprel2	-3.44297	3.29888
Fzd2	-3.4406	3.29888
Rgs5	-3.43833	3.29888
Nova1	-3.4379	3.29888
Rhod	-3.42139	3.29888
Dgkb	-3.4116	3.29888
Wnt5a	-3.41029	3.29888
Lpl	-3.40871	3.29888
Grik3	-3.4002	3.29888
Rgs16	-3.39914	3.29888
Pde1a	-3.38729	3.29888
Fam20a	-3.3804	3.29888
Ildr2	-3.37945	3.29888
Eln	-3.37517	3.29888
Mmp23	-3.36727	3.29888
Abca6	-3.35895	3.29888
Ppic	-3.34994	3.29888
Zfhx4	-3.3499	3.29888
Enpp3	-3.34402	3.29888
Pknox2	-3.34094	3.29888
Lix1l	-3.33934	3.29888
Prkcdbp	-3.33917	3.29888
Zcchc24	-3.32711	3.29888
Pcdh7	-3.32227	3.29888
Hoxb3os	-3.30662	3.29888
Gpc6	-3.30218	3.29888
Ecm2	-3.29997	3.29888
Ebf3	-3.2945	3.29888
Asb4	-3.29262	3.29888
Cdc42ep2	-3.27204	3.29888
Tgfbr3	-3.26473	3.29888
Ugdh	-3.25644	3.29888
Steap3	-3.23941	3.29888
Entpd2	-3.23457	3.29888
Prokr1	-3.22769	3.29888
Spry4	-3.22694	3.29888
Cnn1	-3.22436	3.29888
Mtap7d3	-3.22301	3.29888
Pmp22	-3.22154	3.29888
Sparc	-3.207	3.29888
Gm12840	-3.20216	3.29888
Tril	-3.20184	3.29888
Dnm1	-3.1934	3.29888
Crtap	-3.19167	3.29888
Fhl1	-3.18803	3.29888
S100a6	-3.18032	3.29888
Fam124a	-3.17989	3.29888
Slc7a10	-3.17889	3.29888
Thbd	-3.16865	3.29888
Cspg4	-3.15985	3.29888
Tsku	-3.14726	3.29888
Csgalnact1	-3.14441	3.29888
Kctd17	-3.1438	3.29888
Arhgap10	-3.13747	3.29888
Itga7	-3.13026	3.29888
Reck	-3.12596	3.29888
Heg1	-3.12449	3.29888
Gm10590	-3.12344	3.29888
P4ha2	-3.1179	3.29888
Ptrf	-3.11343	3.29888
Kcnq4	-3.10926	3.29888
Daam2	-3.10853	3.29888
Lepre1	-3.09866	3.29888
Thbs3	-3.09596	3.29888
Cyp7b1	-3.09591	3.29888
Clec11a	-3.0941	3.29888
Ckap4	-3.08784	3.29888
Wdr86	-3.08661	3.29888
Hand2	-3.08451	3.29888
Cyp2d22	-3.08287	3.29888
Lgals1	-3.07319	3.29888
Slc43a3	-3.07186	3.29888
Tek	-3.07001	3.29888
Smtn	-3.06945	3.29888
Naalad2	-3.05875	3.29888
AI464131	-3.04851	3.29888
Nckap5	-3.0429	3.29888
Ly6a	-3.0351	3.29888
Qpct	-3.02884	3.29888
Lhfpl2	-3.02181	3.29888
Colec12	-3.02087	3.29888
Id3	-3.00695	3.29888
Kcne1l	-3.00383	3.29888
Pdpn	-3.00211	3.29888
Fxyd1	-2.99677	3.29888
Layn	-2.99677	3.29888
Dchs1	-2.99267	3.29888
Cntfr	-2.99189	3.29888
Cxcl1	-2.99155	3.29888
Vstm2b	-2.98164	3.29888
Tmem200a	-2.97801	3.29888
Nexn	-2.97601	3.29888
Cav1	-2.97282	3.29888
Gjc1	-2.96982	3.29888
Efs	-2.96524	3.29888
Tshz3	-2.96292	3.29888
Gpc1	-2.95967	3.29888
Plekhf1	-2.94064	3.29888
Il1rl2	-2.94045	3.29888
Heph	-2.9367	3.29888
Tenc1	-2.93485	3.29888
Rab30	-2.92381	3.29888
Gucy1a2	-2.92378	3.29888
Ednra	-2.9237	3.29888
Col15a1	-2.91949	3.29888
Msrb3	-2.91609	3.29888
Dsel	-2.90195	3.29888
Cxcr7	-2.88902	3.29888
Ebf1	-2.8838	3.29888
Steap4	-2.88209	3.29888
Tppp3	-2.87721	3.29888
Mterfd2	-2.87507	3.29888
Flrt2	-2.8727	3.29888
Spin4	-2.86675	3.29888
Matn2	-2.8616	3.29888
Lrrc55	-2.85298	3.29888
Tfpi	-2.85287	3.29888
Dact1	-2.85136	3.29888
Sec16b	-2.8509	3.29888
Ppap2b	-2.84965	3.29888
Tead3	-2.84891	3.29888
AC119275.1	-2.84758	3.29888
Asap3	-2.83791	3.29888
Cd55	-2.83374	3.29888
Fgd5	-2.83196	3.29888
Klhl29	-2.82135	3.29888
Oaf	-2.81569	3.29888
Susd2	-2.81143	3.29888
Cyp4b1	-2.80762	3.29888
Ifitm5	-2.80296	3.29888
Unc5c	-2.79378	3.29888
Igf1	-2.78937	3.29888
Ngfr	-2.78874	3.29888
Mpdz	-2.78674	3.29888
Fn1	-2.78391	3.29888
Spsb1	-2.7833	3.29888
Esr1	-2.78265	3.29888
Acvrl1	-2.77555	3.29888
Slc10a6	-2.77497	3.29888
Pdzrn3	-2.77318	3.29888
Pi16	-2.76867	3.29888
Gabre	-2.75609	3.29888
Zeb1	-2.75253	3.29888
Prdm5	-2.74757	3.29888
Igdcc4	-2.74591	3.29888
Ptger3	-2.74027	3.29888
Upk1b	-2.73928	3.29888
Gpx8	-2.73566	3.29888
Vgll3	-2.72777	3.29888
Pdgfrl	-2.72506	3.29888
Npr2	-2.72479	3.29888
Mn1	-2.72178	3.29888
Eda2r	-2.72114	3.29888
Lin7a	-2.71998	3.29888
Mtap1a	-2.71741	3.29888
Aox1	-2.71038	3.29888
Dlc1	-2.70146	3.29888
Csdc2	-2.70019	3.29888
Tmem47	-2.69908	3.29888
Serpinh1	-2.69086	3.29888
Creb5	-2.68562	3.29888
Nfatc4	-2.68554	3.29888
Ecm1	-2.68468	3.29888
Sema6c	-2.68444	3.29888
Tmem136	-2.67419	3.29888
Fam38b	-2.66886	3.29888
Gm14290	-2.6595	3.29888
Copg2	-2.65919	3.29888
Antxr2	-2.64737	3.29888
Ehbp1	-2.64689	3.29888
Aldh1a3	-2.64524	3.29888
Nhs	-2.64217	3.29888
Fbln2	-2.62657	3.29888
Ust	-2.62475	3.29888
Egflam	-2.62275	3.29888
Pdlim4	-2.62135	3.29888
Plcd1	-2.6194	3.29888
Fut10	-2.61832	3.29888
Zfp423	-2.61425	3.29888
Sdk1	-2.60407	3.29888
Ntm	-2.59714	3.29888
S1pr2	-2.59686	3.29888
Nkain4	-2.59614	3.29888
Arhgap42	-2.59473	3.29888
Fkbp14	-2.59248	3.29888
Bmp1	-2.58989	3.29888
Alx4	-2.58467	3.29888
Slc9a5	-2.5728	3.29888
Airn	-2.57242	3.29888
Gnb4	-2.57141	3.29888
Csf1	-2.56936	3.29888
Inpp5a	-2.55959	3.29888
Nrp1	-2.55791	3.29888
Ggt5	-2.55671	3.29888
Bmp3	-2.54977	3.29888
Svopl	-2.54826	3.29888
Sncaip	-2.53775	3.29888
Gm13086	-2.53732	3.29888
Phlda3	-2.53617	3.29888
Vegfc	-2.53513	3.29888
Plod2	-2.53498	3.29888
Fzd4	-2.53232	3.29888
Dmpk	-2.52723	3.29888
Col16a1	-2.51781	3.29888
St8sia2	-2.51526	3.29888
Tro	-2.50004	3.29888
Serpine2	-2.49646	3.29888
Mmp17	-2.49371	3.29888
Numbl	-2.49291	3.29888
Casp12	-2.49194	3.29888
Itga1	-2.48469	3.29888
Adamts10	-2.47967	3.29888
Fkbp10	-2.4722	3.29888
Fam114a1	-2.46889	3.29888
C2	-2.46844	3.29888
Nes	-2.46838	3.29888
Fkbp7	-2.46791	3.29888
Csrnp3	-2.4678	3.29888
Gpm6a	-2.45944	3.29888
Asxl3	-2.45781	3.29888
Smad9	-2.45301	3.29888
Pcdhb22	-2.45075	3.29888
Prss35	-2.4498	3.29888
Kcnk3	-2.44848	3.29888
Osmr	-2.43998	3.29888
Maged2	-2.43782	3.29888
Hif3a	-2.43664	3.29888
Fscn1	-2.43577	3.29888
Col4a2	-2.43576	3.29888
Hspa12a	-2.43018	3.29888
Tspan9	-2.42666	3.29888
Thy1	-2.42475	3.29888
Dzip1	-2.42245	3.29888
Inf2	-2.41908	3.29888
Pde5a	-2.41887	3.29888
Sep-04	-2.41554	3.29888
Mark1	-2.41404	3.29888
Ulbp1	-2.41397	3.29888
Lpar1	-2.41136	3.29888
Sgcd	-2.408	3.29888
Heyl	-2.40324	3.29888
Tubb6	-2.4026	3.29888
Epb4.1l2	-2.40123	3.29888
Fam102b	-2.39687	3.29888
Efemp1	-2.39604	3.29888
Zfp354c	-2.38458	3.29888
6330403A02Rik	-2.38145	3.29888
BC034090	-2.37276	3.29888
Ehd2	-2.36746	3.29888
Gm13889	-2.36694	3.29888
Rtl1	-2.36464	3.29888
Fam109b	-2.36325	3.29888
Lamb1	-2.35971	3.29888
Cd302	-2.35883	3.29888
Pid1	-2.3561	3.29888
Fignl2	-2.3511	3.29888
Npas3	-2.34761	3.29888
Sdk2	-2.34736	3.29888
Tll1	-2.34461	3.29888
Copz2	-2.34373	3.29888
Slc2a13	-2.34203	3.29888
Gbp6	-2.33783	3.29888
Tpst1	-2.33643	3.29888
Afap1l2	-2.33161	3.29888
Cdk14	-2.33027	3.29888
Cntnap1	-2.32793	3.29888
Klf9	-2.32673	3.29888
Col4a1	-2.32367	3.29888
1810055G02Rik	-2.32342	3.29888
Chsy1	-2.31985	3.29888
Ntn1	-2.31962	3.29888
Itgb5	-2.31396	3.29888
Itgb3	-2.30665	3.29888
5430435G22Rik	-2.3059	3.29888
6330403K07Rik	-2.30247	3.29888
Afap1	-2.30187	3.29888
Vim	-2.29586	3.29888
Pcp4l1	-2.28963	3.29888
Sep-11	-2.28706	3.29888
Cdon	-2.27666	3.29888
Ikbip	-2.27631	3.29888
Tpbg	-2.27139	3.29888
Tnc	-2.25594	3.29888
Socs3	-2.25391	3.29888
Hoxb4	-2.25322	3.29888
Mmp14	-2.25196	3.29888
Pkhd1l1	-2.24681	3.29888
Sh3pxd2b	-2.24654	3.29888
Gm9930	-2.245	3.29888
Cacna1c	-2.2443	3.29888
Arhgap28	-2.24326	3.29888
Samd5	-2.2368	3.29888
Stard9	-2.22914	3.29888
Kcnip3	-2.22903	3.29888
Zc3h12b	-2.22429	3.29888
Agtr1a	-2.21185	3.29888
Fam70a	-2.20325	3.29888
Col11a1	-2.19994	3.29888
Bnc2	-2.19655	3.29888
S1pr3	-2.19383	3.29888
Ephb3	-2.19037	3.29888
Unc5d	-2.18883	3.29888
Nfia	-2.18558	3.29888
Arhgef40	-2.17207	3.29888
Adamts17	-2.17054	3.29888
Phactr2	-2.16631	3.29888
Gm17167	-2.16566	3.29888
Kirrel	-2.16404	3.29888
Klf12	-2.1621	3.29888
Zfp385a	-2.15928	3.29888
2610203C20Rik	-2.15376	3.29888
Dse	-2.148	3.29888
B3gnt9-ps	-2.14385	3.29888
Adam19	-2.13983	3.29888
Itga5	-2.13507	3.29888
Large	-2.13455	3.29888
Klf2	-2.1344	3.29888
Pcdhb16	-2.13434	3.29888
Chpf	-2.13059	3.29888
Vmn1r-ps128	-2.12831	3.29888
Mex3b	-2.12674	3.29888
AI838599	-2.12288	3.29888
Arhgap29	-2.11766	3.29888
Adcy5	-2.116	3.29888
Zfp9	-2.11513	3.29888
Man2a1	-2.11242	3.29888
P4ha1	-2.10664	3.29888
Nrp2	-2.10519	3.29888
Gbp2	-2.10305	3.29888
Cmtm3	-2.10275	3.29888
Pabpc4l	-2.09831	3.29888
Ahnak	-2.09024	3.29888
9430020K01Rik	-2.08316	3.29888
Gm16241	-2.08187	3.29888
Iigp1	-2.08183	3.29888
Akap2	-2.0806	3.29888
Ccnd3	-2.07304	3.29888
Kcnb1	-2.07139	3.29888
2700060E02Rik	-2.06856	3.29888
Marveld1	-2.06399	3.29888
Pycr1	-2.06358	3.29888
Cdo1	-2.06167	3.29888
Ccdc102a	-2.06038	3.29888
Wnt9a	-2.05635	3.29888
Atp1b2	-2.05089	3.29888
Kank2	-2.03844	3.29888
Acot6	-2.03636	3.29888
Ttyh2	-2.03617	3.29888
Prr5	-2.03124	3.29888
Zfp449	-2.02963	3.29888
Praf2	-2.02801	3.29888
Eno2	-2.02764	3.29888
Gm12505	-2.02699	3.29888
Cercam	-2.02686	3.29888
Pcsk6	-2.02668	3.29888
Robo1	-2.02528	3.29888
Glipr2	-2.01393	3.29888
Kcnb2	-2.01352	3.29888
F2r	-2.01142	3.29888
Btbd19	-2.00879	3.29888
Bag3	-2.00857	3.29888
B930041F14Rik	-2.00705	3.29888
Zfp521	-2.00291	3.29888
Agphd1	-2.00269	3.29888
Sntb2	-1.99866	3.29888
Rdh10	-1.9945	3.29888
Dock6	-1.98886	3.29888
Samd4	-1.9883	3.29888
Csrp2	-1.98318	3.29888
Hspa12b	-1.98287	3.29888
Clip3	-1.98209	3.29888
Cyp20a1	-1.98107	3.29888
Katnal1	-1.97851	3.29888
Mdga1	-1.97808	3.29888
Ank2	-1.97472	3.29888
Foxp2	-1.97103	3.29888
Dennd2a	-1.96338	3.29888
Tram2	-1.9577	3.29888
Ifitm3	-1.95615	3.29888
Fgf11	-1.9484	3.29888
Plekhh2	-1.93935	3.29888
Ifitm2	-1.93863	3.29888
Prickle1	-1.93177	3.29888
Capn6	-1.92992	3.29888
Calu	-1.9282	3.29888
Ryk	-1.92734	3.29888
Bai3	-1.92698	3.29888
Npnt	-1.92397	3.29888
Npy1r	-1.92021	3.29888
Timp2	-1.92002	3.29888
Slc1a4	-1.91325	3.29888
Armcx6	-1.91294	3.29888
Kdelc2	-1.91254	3.29888
Gng11	-1.91194	3.29888
Cdr2l	-1.90274	3.29888
Rnf144a	-1.89779	3.29888
Tspan18	-1.89698	3.29888
Ttc28	-1.8941	3.29888
Chst14	-1.8929	3.29888
Sytl2	-1.89141	3.29888
Selm	-1.89106	3.29888
Marcks	-1.88887	3.29888
Myadm	-1.88516	3.29888
Tulp1	-1.88144	3.29888
Nynrin	-1.87094	3.29888
Rftn2	-1.86936	3.29888
AW551984	-1.86363	3.29888
Synm	-1.86241	3.29888
Fhl2	-1.85991	3.29888
Limk1	-1.85825	3.29888
Dpy19l1	-1.85662	3.29888
B4galt1	-1.84524	3.29888
Gm12824	-1.84389	3.29888
Sulf2	-1.84332	3.29888
mmu-mir-410	-1.83886	3.29888
Clcn5	-1.83755	3.29888
Syde1	-1.8341	3.29888
Sec23a	-1.82923	3.29888
Prrg1	-1.82784	3.29888
Txndc5	-1.8225	3.29888
Hspb1	-1.82233	3.29888
Meis3	-1.82225	3.29888
Slc8a1	-1.81829	3.29888
Ptprd	-1.81783	3.29888
Prelp	-1.81719	3.29888
Ptpdc1	-1.81369	3.29888
Efnb1	-1.81266	3.29888
Jam2	-1.81229	3.29888
Ephb2	-1.81216	3.29888
Six5	-1.80993	3.29888
Crip1	-1.80847	3.29888
Gstm2	-1.8057	3.29888
Mdk	-1.80537	3.29888
Efna2	-1.80371	3.29888
Dpysl3	-1.80184	3.29888
2510009E07Rik	-1.8018	3.29888
Gm8292	-1.79547	3.29888
Plxna4	-1.79279	3.29888
Fam110b	-1.78776	3.29888
Pfkfb3	-1.7854	3.29888
B230120H23Rik	-1.785	3.29888
Ngf	-1.78441	3.29888
B3galnt1	-1.78176	3.29888
Sh3pxd2a	-1.77729	3.29888
Adcy4	-1.77478	3.29888
Il6st	-1.77368	3.29888
Zfp57	-1.77198	3.29888
Fndc5	-1.771	3.29888
Zeb2	-1.76769	3.29888
Sash1	-1.76759	3.29888
Peg10	-1.76721	3.29888
Sqrdl	-1.76003	3.29888
Sema5a	-1.75712	3.29888
Laptm4a	-1.75661	3.29888
Iqsec2	-1.75448	3.29888
Gm15675	-1.75441	3.29888
Pls3	-1.75417	3.29888
Polk	-1.75269	3.29888
Cpt1c	-1.75251	3.29888
Rcn1	-1.74981	3.29888
Slc36a4	-1.74682	3.29888
Igfbp7	-1.74611	3.29888
Obsl1	-1.74436	3.29888
Ndst3	-1.74278	3.29888
Pcdhb19	-1.74046	3.29888
Tshz2	-1.7398	3.29888
Col8a1	-1.73642	3.29888
Tgfbr2	-1.73418	3.29888
Meg3	-1.73384	3.29888
Sep-08	-1.73259	3.29888
Chrdl1	-1.73179	3.29888
Meis1	-1.72255	3.29888
Abca9	-1.71955	3.29888
Lima1	-1.71593	3.29888
Mr1	-1.71568	3.29888
Eng	-1.71437	3.29888
Phlda1	-1.71316	3.29888
Kctd15	-1.70975	3.29888
Ccbe1	-1.70795	3.29888
AC136215.1	-1.70611	3.29888
Sertad4	-1.69985	3.29888
Plod1	-1.69791	3.29888
Clip4	-1.69725	3.29888
Pla2g4a	-1.69627	3.29888
Cxcl12	-1.69119	3.29888
Wipi1	-1.68565	3.29888
Adam22	-1.68358	3.29888
Trerf1	-1.68294	3.29888
Crtc3	-1.67532	3.29888
Tgfb3	-1.67497	3.29888
Raph1	-1.67493	3.29888
Prss23	-1.67038	3.29888
Klf4	-1.66955	3.29888
Thbs1	-1.66513	3.29888
Gm20419	-1.6642	3.29888
Setbp1	-1.66306	3.29888
D14Ertd668e	-1.66045	3.29888
Rap2a	-1.65981	3.29888
Mfge8	-1.65797	3.29888
Stc1	-1.65759	3.29888
Spon1	-1.65665	3.29888
Sec24d	-1.65125	3.29888
Sep-07	-1.64728	3.29888
Atp2b4	-1.64699	3.29888
Socs2	-1.64325	3.29888
Cyth3	-1.64246	3.29888
Adh1	-1.63959	3.29888
Disp1	-1.63618	3.29888
Armcx4	-1.63428	3.29888
Rhoj	-1.63024	3.29888
Tnfsf12	-1.63016	3.29888
Ppp1r12b	-1.62836	3.29888
Ifit2	-1.62361	3.29888
Ror1	-1.61565	3.29888
Hs6st2	-1.61549	3.29888
Pcdhb17	-1.6144	3.29888
Nkd2	-1.6132	3.29888
AC152063.2	-1.61095	3.29888
Slc1a5	-1.60893	3.29888
Il17rd	-1.60893	3.29888
Tmem43	-1.60804	3.29888
Armcx2	-1.60802	3.29888
2700081O15Rik	-1.60224	3.29888
Lphn3	-1.60212	3.29888
Fzd1	-1.59806	3.29888
Anks6	-1.59732	3.29888
Phldb1	-1.59651	3.29888
Scube1	-1.59324	3.29888
Pcdhga3	-1.59128	3.29888
Fzd7	-1.58471	3.29888
Tspan6	-1.58409	3.29888
Obfc1	-1.57204	3.29888
Cdc42ep4	-1.57079	3.29888
Sorcs2	-1.57077	3.29888
Slc16a2	-1.57067	3.29888
Ptgfrn	-1.568	3.29888
Nenf	-1.56783	3.29888
Tuba1a	-1.56729	3.29888
Ankrd50	-1.56647	3.29888
Thra	-1.56589	3.29888
Syngap1	-1.56263	3.29888
AC098877.1	-1.5602	3.29888
Rbp1	-1.55473	3.29888
Ano1	-1.55345	3.29888
Sepn1	-1.55168	3.29888
Sesn3	-1.55124	3.29888
Anxa2	-1.55074	3.29888
Rbms2	-1.55061	3.29888
Dgkh	-1.54486	3.29888
Oxct1	-1.54433	3.29888
D630045J12Rik	-1.54105	3.29888
Tmtc1	-1.53838	3.29888
Mcc	-1.53745	3.29888
Cebpd	-1.53711	3.29888
Rarb	-1.53579	3.29888
Creb3l1	-1.53393	3.29888
Hdgfrp3	-1.52641	3.29888
Filip1l	-1.52507	3.29888
Zfp948	-1.52277	3.29888
Ncs1	-1.52131	3.29888
Fez2	-1.52071	3.29888
Nsg1	-1.51628	3.29888
Rbm24	-1.51372	3.29888
Bysl	-1.51208	3.29888
Ghr	-1.50663	3.29888
BC046404	-1.50535	3.29888
Rbfox2	-1.50225	3.29888
Lamb2	-1.49799	3.29888
Pcsk5	-1.49577	3.29888
Sgcb	-1.49183	3.29888
Fkbp9	-1.49141	3.29888
Smo	-1.48996	3.29888
Kdelr2	-1.48736	3.29888
Rhoc	-1.48622	3.29888
Pkd1	-1.47948	3.29888
Fermt2	-1.4776	3.29888
Pdzd2	-1.47516	3.29888
Cd44	-1.47272	3.29888
Peg3	-1.47183	3.29888
Atrnl1	-1.46856	3.29888
Zdhhc1	-1.46809	3.29888
Srm	-1.46458	3.29888
Samd14	-1.46445	3.29888
Emp3	-1.45969	3.29888
Srgap1	-1.45907	3.29888
Sema4c	-1.45483	3.29888
Atp1a2	-1.4515	3.29888
Tmem198b	-1.44829	3.29888
Pdlim7	-1.44355	3.29888
Ubtd2	-1.43878	3.29888
Gria4	-1.43318	3.29888
Skp2	-1.42832	3.29888
Ptprs	-1.42445	3.29888
Gsdmd	-1.41945	3.29888
Tgfbi	-1.41921	3.29888
Zfp935	-1.41582	3.29888
Sema6d	-1.41509	3.29888
Zfp46	-1.41359	3.29888
AC137123.1	-1.41317	3.29888
Gfra2	-1.40927	3.29888
2610034B18Rik	-1.40322	3.29888
Fgfr1	-1.4014	3.29888
Zcchc3	-1.39901	3.29888
Neurl1b	-1.38647	3.29888
Adamts15	-1.38165	3.29888
Cnn2	-1.37504	3.29888
1700025G04Rik	-1.37503	3.29888
Bloc1s1	-1.36886	3.29888
Lynx1	-1.36158	3.29888
Arhgap31	-1.35858	3.29888
Gypc	-1.35713	3.29888
Trio	-1.3564	3.29888
Trip10	-1.35465	3.29888
Fam162a	-1.35227	3.29888
Sema3c	-1.35122	3.29888
Eif4ebp1	-1.35035	3.29888
Sec14l1	-1.34919	3.29888
Pcdh9	-1.34797	3.29888
Fgl2	-1.34741	3.29888
Ski	-1.34635	3.29888
Isoc1	-1.34364	3.29888
Prrg3	-1.34268	3.29888
Sfr1	-1.34242	3.29888
St3gal1	-1.33966	3.29888
Cxcl10	-1.33784	3.29888
S100a10	-1.33326	3.29888
BX284639.1	-1.32927	3.29888
Nlgn2	-1.32769	3.29888
Pyroxd2	-1.32546	3.29888
C230081A13Rik	-1.32369	3.29888
Slc9a3r2	-1.32237	3.29888
Rhobtb3	-1.31584	3.29888
Tgfb2	-1.31396	3.29888
Maf	-1.31072	3.29888
Tmem109	-1.30997	3.29888
Rab13	-1.30427	3.29888
Gm9766	-1.30343	3.29888
2310022B05Rik	-1.30242	3.29888
Fxyd6	-1.30155	3.29888
Irak1bp1	-1.30077	3.29888
Xkr4	-1.29969	3.29888
Slc25a4	-1.29605	3.29888
Tenm4	-1.29138	3.29888
Gdf11	-1.28988	3.29888
Ergic1	-1.28564	3.29888
Icosl	-1.28361	3.29888
Pxdn	-1.27868	3.29888
Plxna1	-1.27681	3.29888
Yipf5	-1.27562	3.29888
Gm14391	-1.27431	3.29888
Sh3d19	-1.2724	3.29888
Fmnl3	-1.26953	3.29888
Itpripl2	-1.26863	3.29888
Vash2	-1.2686	3.29888
Mtap4	-1.26855	3.29888
Mbd1	-1.26737	3.29888
Ilk	-1.26364	3.29888
Lrrc3	-1.26291	3.29888
Arhgef17	-1.26063	3.29888
Scpep1	-1.25512	3.29888
Sorbs3	-1.25054	3.29888
Fer	-1.24734	3.29888
Zbtb46	-1.24642	3.29888
Purg	-1.24621	3.29888
Bcorl1	-1.23855	3.29888
Zdhhc15	-1.23634	3.29888
Fam123b	-1.23049	3.29888
Adprh	-1.22704	3.29888
Ttyh3	-1.2262	3.29888
Rnf145	-1.22471	3.29888
Clip2	-1.22292	3.29888
Pofut2	-1.22185	3.29888
Scn7a	-1.22065	3.29888
Mdfic	-1.21928	3.29888
AC164431.1	-1.21068	3.29888
Zc3hav1l	-1.20838	3.29888
Cd63	-1.20821	3.29888
Ick	-1.20298	3.29888
Btbd3	-1.19717	3.29888
Scube3	-1.19568	3.29888
Add3	-1.19214	3.29888
Fmo1	-1.18984	3.29888
Jag1	-1.18958	3.29888
AI597468	-1.1894	3.29888
Wtip	-1.18896	3.29888
Aldh2	-1.18649	3.29888
Cask	-1.18179	3.29888
Golt1b	-1.17672	3.29888
Tpm1	-1.17616	3.29888
Slc22a17	-1.17231	3.29888
Slc39a1	-1.17135	3.29888
Wls	-1.17077	3.29888
Tpm4	-1.17033	3.29888
Kdelr1	-1.16854	3.29888
Arfgap1	-1.16694	3.29888
Dip2c	-1.16565	3.29888
Ccl2	-1.16216	3.29888
Trps1	-1.15292	3.29888
Slc41a3	-1.14939	3.29888
Stx4a	-1.14904	3.29888
Tanc2	-1.14891	3.29888
Vat1	-1.14785	3.29888
Lmbr1	-1.1446	3.29888
Ctdsp2	-1.14342	3.29888
Wwtr1	-1.13569	3.29888
Ndrg2	-1.13407	3.29888
Pds5b	-1.13265	3.29888
Sox12	-1.12856	3.29888
Fkbp5	-1.12712	3.29888
Fam129a	-1.12662	3.29888
Pbx1	-1.12476	3.29888
Cfl2	-1.12377	3.29888
Pard3b	-1.12206	3.29888
Stom	-1.12141	3.29888
AC102815.1	-1.12106	3.29888
Kctd10	-1.10993	3.29888
Gab2	-1.10717	3.29888
Flrt3	-1.10534	3.29888
C2cd2	-1.10441	3.29888
Cnpy4	-1.09091	3.29888
Grb10	-1.0886	3.29888
Zdhhc8	-1.08816	3.29888
Stk3	-1.08644	3.29888
Cep170	-1.07835	3.29888
Megf8	-1.07817	3.29888
D430019H16Rik	-1.07627	3.29888
Crim1	-1.07551	3.29888
4933407H18Rik	-1.07404	3.29888
H6pd	-1.07364	3.29888
Sec24a	-1.07319	3.29888
Bcl9l	-1.06739	3.29888
Cntln	-1.06539	3.29888
Pygo1	-1.06417	3.29888
Rbms3	-1.06402	3.29888
Hhat	-1.06215	3.29888
Frmd6	-1.0614	3.29888
Pea15a	-1.06053	3.29888
Cnn3	-1.0603	3.29888
Ap4e1	-1.05668	3.29888
Fcgrt	-1.0552	3.29888
Klhl5	-1.0539	3.29888
Tcf7l2	-1.05277	3.29888
Col27a1	-1.05271	3.29888
Glt25d1	-1.05152	3.29888
Nin	-1.04916	3.29888
Man2a2	-1.04739	3.29888
Gpr180	-1.04059	3.29888
Cacnb3	-1.03137	3.29888
Slc9a1	-1.03085	3.29888
Spnb2	-1.02822	3.29888
Smad5	-1.02025	3.29888
Sec22b	-1.01981	3.29888
Med13l	-1.004	3.29888
Tpcn1	-1.0011	3.29888
2810008M24Rik	-1.00023	3.29888
Heatr5a	-0.99887	3.29888
Tceal8	-0.99313	3.29888
Cd81	-0.99096	3.29888
Clic4	-0.99085	3.29888
Spry1	-0.99035	3.29888
Capn2	-0.98225	3.29888
Rrbp1	-0.97972	3.29888
Klhdc10	-0.97742	3.29888
Epas1	-0.97733	3.29888
Socs5	-0.97628	3.29888
Abi2	-0.97591	3.29888
Nedd4	-0.9757	3.29888
Mir5105	-0.97454	3.29888
Neo1	-0.97166	3.29888
Trub1	-0.96727	3.29888
Spry2	-0.96365	3.29888
Atp10a	-0.96099	3.29888
2210018M11Rik	-0.95281	3.29888
Cast	-0.94501	3.29888
Foxj2	-0.9443	3.29888
Ctif	-0.94348	3.29888
Zmat3	-0.93796	3.29888
Col4a3bp	-0.9361	3.29888
Nfib	-0.93553	3.29888
Lamp2	-0.93418	3.29888
Stbd1	-0.93405	3.29888
Nrbp2	-0.92951	3.29888
Smarca2	-0.92642	3.29888
Adam9	-0.92484	3.29888
Dnmbp	-0.92435	3.29888
Amotl1	-0.92057	3.29888
Zdhhc9	-0.91907	3.29888
Prkd3	-0.91565	3.29888
Maml2	-0.9145	3.29888
Bag5	-0.91429	3.29888
Slc35b4	-0.90575	3.29888
Rab31	-0.90532	3.29888
Ift20	-0.90365	3.29888
Lphn2	-0.89917	3.29888
Pip4k2b	-0.8908	3.29888
Snx18	-0.89022	3.29888
Pttg1ip	-0.88487	3.29888
Tmed3	-0.88418	3.29888
D0H4S114	-0.87631	3.29888
Eml4	-0.87518	3.29888
Arhgef7	-0.87473	3.29888
Ostc	-0.87471	3.29888
Enpp2	-0.87456	3.29888
Nr3c1	-0.86726	3.29888
Klhl20	-0.86165	3.29888
Hip1	-0.86157	3.29888
Rbpms	-0.8604	3.29888
Lmf2	-0.859	3.29888
Gk5	-0.85649	3.29888
Rexo2	-0.85249	3.29888
Ephb4	-0.85131	3.29888
Nav1	-0.85115	3.29888
Cacna2d1	-0.84058	3.29888
Ltv1	-0.83749	3.29888
Tmem65	-0.83601	3.29888
Sar1a	-0.83474	3.29888
Bmpr1a	-0.83322	3.29888
Gstm1	-0.83317	3.29888
C78339	-0.82778	3.29888
Gadd45b	-0.82426	3.29888
Pja1	-0.82159	3.29888
Lifr	-0.82054	3.29888
Tln2	-0.81713	3.29888
Kifap3	-0.80179	3.29888
Pik3r1	-0.7929	3.29888
Tmod2	-0.78167	3.29888
Myl6	-0.78166	3.29888
Shc1	-0.7741	3.29888
Ppp1r12a	-0.77401	3.29888
Desi2	-0.76099	3.29888
Akt1	-0.75994	3.29888
Eea1	-0.75626	3.29888
Ssr3	-0.75484	3.29888
mt-Nd2	-0.75267	3.29888
Pacs2	-0.75066	3.29888
Rab22a	-0.74339	3.29888
Cdc42bpb	-0.74031	3.29888
Fndc3b	-0.73205	3.29888
Sep-02	-0.73134	3.29888
Tmed9	-0.72109	3.29888
Sdpr	-0.72057	3.29888
Rcn2	-0.71052	3.29888
Smc5	-0.70829	3.29888
Glg1	-0.70789	3.29888
Eid1	-0.7066	3.29888
MIA3	-0.69691	3.29888
Lpp	-0.69621	3.29888
Cpe	-0.68838	3.29888
Sec31a	-0.68523	3.29888
Fam65a	-0.68402	3.29888
AC148089.1	-0.67725	3.29888
Hdlbp	-0.67145	3.29888
S100a11	-0.66594	3.29888
Extl3	-0.6658	3.29888
Arcn1	-0.64518	3.29888
Il1r1	-0.64407	3.29888
Dnajb1	-0.64144	3.29888
Arid5b	-0.63645	3.29888
Tns1	-0.63096	3.29888
Pkd2	-0.6273	3.29888
Ccnd2	-0.62374	3.29888
Ctsl	-0.60574	3.29888
Pgf	-4.53532	3.02008
Avpr1a	-4.21103	3.02008
Cldn15	-3.69768	3.02008
Fam65c	-3.68908	3.02008
Kank4	-2.85245	3.02008
Col23a1	-2.73035	3.02008
Sh3bgr	-2.68045	3.02008
St6galnac3	-2.54735	3.02008
Adamts20	-2.44122	3.02008
Pdlim2	-2.37145	3.02008
Sdc2	-2.32113	3.02008
Rassf8	-2.24406	3.02008
4930447C04Rik	-2.08622	3.02008
Fam171b	-2.0158	3.02008
Tmem110	-1.94347	3.02008
Btd	-1.90099	3.02008
Serpina3g	-1.80228	3.02008
Nt5e	-1.79736	3.02008
Rasl11b	-1.61658	3.02008
Evc2	-1.5232	3.02008
Id1	-1.42959	3.02008
Tbkbp1	-1.42657	3.02008
Tle1	-1.37239	3.02008
Ext1	-1.33976	3.02008
Arf4	-1.32192	3.02008
Jam3	-1.28483	3.02008
Klf7	-1.21181	3.02008
Arhgap21	-1.20556	3.02008
Ppp4r1l-ps	-1.00111	3.02008
Akt2	-0.99199	3.02008
Ammecr1	-0.94078	3.02008
Zadh2	-0.92973	3.02008
Lats2	-0.89842	3.02008
Ggta1	-0.88159	3.02008
Fam49a	-0.82845	3.02008
Rnase4	-0.79968	3.02008
Bicd2	-0.78157	3.02008
Trip6	-0.77422	3.02008
Itgb1	-0.77044	3.02008
AC163097.1	-0.61799	3.02008
Tbxa2r	-4.43927	2.85941
Tmem158	-4.02867	2.85941
Xpnpep2	-3.27998	2.85941
Hoxa3	-2.76418	2.85941
Ly6c1	-2.53664	2.85941
Efhc1	-2.50748	2.85941
Chrna4	-2.32718	2.85941
Fndc4	-1.94959	2.85941
Vwa5a	-1.67756	2.85941
Thap3	-1.45891	2.85941
Galntl4	-1.40681	2.85941
Klhl23	-1.38741	2.85941
Egfl6	-1.32241	2.85941
Rsu1	-1.30791	2.85941
L3hypdh	-1.27121	2.85941
Fam122b	-1.24223	2.85941
Nfix	-1.18494	2.85941
Ripk1	-1.18316	2.85941
Mgat2	-1.14129	2.85941
Trib2	-0.90941	2.85941
Slc30a4	-0.90444	2.85941
AC163677.1	-0.86999	2.85941
Sec13	-0.86589	2.85941
Spred1	-0.84962	2.85941
Arhgap23	-0.76329	2.85941
Snx33	-0.74281	2.85941
Tbrg1	-0.73573	2.85941
Peli2	-0.71011	2.85941
Slc25a24	-0.70923	2.85941
Smurf2	-0.69829	2.85941
2310021P13Rik	-0.6211	2.85941
Lman1	-0.6155	2.85941
Fam178a	-0.61191	2.85941
N28178	-4.10996	2.74787
Cacna1g	-3.17622	2.74787
Tram1l1	-3.17113	2.74787
Apod	-2.89203	2.74787
Ppap2a	-2.78897	2.74787
Fam13a	-2.32432	2.74787
Nxn	-1.84069	2.74787
Cldn1	-1.70083	2.74787
Zfp385b	-1.59297	2.74787
Mfhas1	-1.48451	2.74787
Osbpl5	-1.47955	2.74787
Dbn1	-1.4273	2.74787
9230112E08Rik	-1.37726	2.74787
Fam176b	-1.30351	2.74787
Rnf24	-1.26587	2.74787
Ssh1	-1.25102	2.74787
Svil	-1.21595	2.74787
Shisa4	-1.21299	2.74787
Plekhg2	-1.15796	2.74787
Myo1c	-1.10695	2.74787
Mprip	-1.10093	2.74787
Rbm12b1	-1.01824	2.74787
Tmem165	-0.96001	2.74787
AC136976.2	-0.93158	2.74787
Golga5	-0.91972	2.74787
H2afy2	-0.87682	2.74787
Tmem188	-0.78536	2.74787
Npepl1	-0.7664	2.74787
Plbd2	-0.75071	2.74787
AC241392.1	-0.74134	2.74787
Esyt2	-0.61034	2.74787
Clec3b	-6.25332	2.66164
Sfrp4	-5.55383	2.66164
Olfml1	-5.54663	2.66164
Mmp19	-3.38121	2.66164
Stx1b	-2.59168	2.66164
Eda	-1.96605	2.66164
Hspg2	-1.65227	2.66164
Rgl1	-1.59749	2.66164
Tnks1bp1	-1.33631	2.66164
A630007B06Rik	-1.20237	2.66164
Gm9581	-1.14881	2.66164
Gm14420	-1.13612	2.66164
Trim2	-1.12893	2.66164
Rfx2	-0.96739	2.66164
Mertk	-0.96644	2.66164
Tead1	-0.95984	2.66164
Zfp651	-0.91482	2.66164
Prdx4	-0.79208	2.66164
Stx12	-0.75853	2.66164
Nnt	-0.67693	2.66164
Zyx	-0.65423	2.66164
Wdr82	-0.64328	2.66164
Ptk2	-0.62509	2.66164
Prrc1	-0.6246	2.66164
Col6a4	-5.93317	2.59148
Fam166b	-4.31807	2.59148
Grin2d	-3.77719	2.59148
Casq2	-3.23967	2.59148
Prss12	-3.01066	2.59148
Lonrf3	-2.8176	2.59148
Nav3	-2.70558	2.59148
Anxa1	-2.28153	2.59148
Rasl12	-2.27611	2.59148
Igf2r	-2.16812	2.59148
Zfp365	-1.95418	2.59148
Nsun7	-1.83412	2.59148
Nell1	-1.7145	2.59148
Kdelc1	-1.49003	2.59148
9830001H06Rik	-1.24954	2.59148
Mier3	-1.21704	2.59148
Ndrg4	-1.01026	2.59148
Zfp74	-0.90258	2.59148
Sh3gl1	-0.88004	2.59148
Ube2r2	-0.78231	2.59148
Armcx3	-0.71055	2.59148
Tbck	-0.66858	2.59148
Rac1	-0.61604	2.59148
Ctdsp1	-0.61331	2.59148
Ctnna3	-3.27314	2.53052
Gatsl3	-2.04474	2.53052
Gja4	-1.80183	2.53052
Efemp2	-1.70654	2.53052
Glt8d1	-1.30926	2.53052
Prkcg	-1.3	2.53052
Plcl1	-1.20643	2.53052
S100a16	-0.88597	2.53052
Calm3	-0.77599	2.53052
Zdhhc17	-0.64201	2.53052
Nkx2-3	-4.76635	2.47986
Hoxa2	-2.51184	2.47986
Kdm4b	-2.34695	2.47986
Rnft1	-2.07112	2.47986
Mapk12	-2.00286	2.47986
Ptgir	-1.87077	2.47986
9430008C03Rik	-1.31766	2.47986
Slc26a11	-1.02906	2.47986
Arsk	-1.00431	2.47986
Gm9938	-0.9847	2.47986
Hivep2	-0.96396	2.47986
Ssbp2	-0.7811	2.47986
mt-Nd1	-0.72716	2.47986
Eif4g1	-0.69704	2.47986
Plekho2	-0.67825	2.47986
Elovl6	-0.65711	2.47986
Gja1	-0.62112	2.47986
Hand1	-5.7229	2.43508
Adamtsl5	-3.46036	2.43508
Gm4951	-2.49086	2.43508
Emid2	-2.18149	2.43508
Rhbdl3	-1.57053	2.43508
Axin2	-1.52513	2.43508
Ccdc23	-1.389	2.43508
Clca1	-1.17278	2.43508
Gadd45g	-0.85844	2.43508
Vcl	-0.8383	2.43508
Rnf2	-0.68895	2.43508
Srpx	-7.3583	2.39429
Gli1	-3.97339	2.39429
Gpx7	-2.79157	2.39429
Kazald1	-2.14029	2.39429
Gpr157	-1.18351	2.39429
Egln3	-1.08525	2.39429
Pkdcc	-0.82914	2.39429
Trim24	-0.76721	2.39429
Bin1	-0.74115	2.39429
Gm13308	-2.61679	2.35784
Mill2	-2.35661	2.35784
Sntg1	-2.24613	2.35784
Pir	-2.15107	2.35784
Pde9a	-1.78758	2.35784
B4galt2	-1.53296	2.35784
Bcl3	-1.45755	2.35784
Lama4	-1.3328	2.35784
Nrbp1	-0.86194	2.35784
Cnot10	-0.68364	2.35784
Vimp	-0.66683	2.35784
Chst1	-2.15694	2.32443
Edn3	-1.45351	2.32443
Fam189b	-1.21221	2.32443
Flna	-1.08436	2.32443
Usp27x	-1.00973	2.32443
Klhl17	-0.96226	2.32443
Ppfibp1	-0.8412	2.32443
Slc22a15	-0.74584	2.32443
Dvl3	-0.7319	2.32443
Fam160b1	-0.60693	2.32443
Ap2a2	-0.59963	2.32443
Ptgis	-5.04992	2.29385
Dnm3os	-4.85271	2.29385
Apcdd1	-3.57986	2.29385
Iglon5	-1.57947	2.29385
Zfp945	-1.53735	2.29385
Nfic	-1.5171	2.29385
Pltp	-1.22588	2.29385
Camk2a	-1.21886	2.29385
Pttg1	-1.02211	2.29385
Rhoq	-0.95484	2.29385
Rab12	-0.8886	2.29385
Sp3	-0.8721	2.29385
Pofut1	-0.81975	2.29385
Gm7292	-0.79754	2.29385
Gpr20	-5.12926	2.2657
Loxl3	-2.39247	2.2657
Tnnt3	-1.71793	2.2657
Tbc1d2b	-1.50801	2.2657
Maoa	-0.86488	2.2657
Fam149b	-0.78275	2.2657
Nme2	-0.74014	2.2657
Sepw1	-0.60834	2.2657
Slc2a4	-2.04989	2.24017
Gm14403	-1.66968	2.24017
Atf5	-1.23071	2.24017
Tm4sf1	-0.93065	2.24017
Dazap1	-0.87762	2.24017
Ifi203	-0.78615	2.24017
mt-Nd3	-0.59844	2.24017
Cdhr4	-2.06931	2.21571
Kcnd1	-2.01603	2.21571
Arsa	-1.40191	2.21571
Nlrx1	-1.23641	2.21571
Kcnk6	-1.1417	2.21571
Plk3	-1.05728	2.21571
Rai14	-0.67961	2.21571
C630043F03Rik	-1.87384	2.19281
2410004P03Rik	-1.54175	2.19281
Lrrn2	-1.44736	2.19281
Fam73b	-1.42819	2.19281
Rps6ka4	-1.25338	2.19281
Celf2	-1.2418	2.19281
Trim6	-1.19553	2.19281
Rras	-1.03376	2.19281
Atg9a	-0.78891	2.19281
Gosr2	-0.71881	2.19281
Dcaf12l1	-1.10096	2.17105
Cdc16	-0.85349	2.17105
Kremen1	-0.80688	2.17105
Herpud2	-0.69765	2.17105
Diap2	-0.6957	2.17105
4930474H06Rik	-3.11064	2.15001
Casq1	-2.41032	2.15001
Glb1l	-1.19542	2.15001
Elmo2	-1.0222	2.15001
Acvr1	-0.71426	2.15001
Cnih	-0.67413	2.15001
mt-Tl1	-1.70369	2.13127
Thsd4	-1.44959	2.13127
Tcf19	-0.98286	2.13127
Slc6a8	-0.89645	2.13127
Armcx1	-0.8805	2.13127
Polr3d	-0.86717	2.13127
C030046E11Rik	-0.70524	2.13127
Fbxo30	-0.66695	2.13127
Dynll1	-0.62037	2.13127
Ltbp3	-0.61531	2.13127
Nbas	-0.58939	2.13127
Hspa1b	-1.4307	2.11369
Gnb5	-1.37363	2.11369
Elovl1	-1.24346	2.11369
Wasf3	-1.05165	2.11369
Gorab	-0.96384	2.11369
Arl4a	-0.74683	2.11369
Zbed3	-0.70155	2.11369
Zfp334	-0.67365	2.11369
BC024659	-0.62291	2.11369
Socs1	-3.17885	2.09635
Tenm2	-2.05434	2.09635
Mapk11	-1.8057	2.09635
Rusc2	-1.49577	2.09635
Tpcn2	-1.08821	2.09635
Syn3	-1.05485	2.09635
Gnl2	-0.85874	2.09635
Orai3	-0.80285	2.09635
Tmem18	-0.70843	2.09635
Sfxn3	-0.64487	2.09635
Gm11744	-5.9548	2.07946
Il11ra1	-3.08269	2.07946
F730043M19Rik	-2.19282	2.07946
BC039771	-1.17784	2.07946
Zfp36	-0.78141	2.07946
Cand2	-0.65346	2.07946
Camk1g	-1.80619	2.06364
Pde4c	-1.33358	2.06364
Aida	-1.09617	2.06364
2810474O19Rik	-0.99514	2.06364
Klc1	-0.96548	2.06364
Gm20721	-0.89803	2.06364
Irgm2	-0.8348	2.06364
AC240744.1	-0.75514	2.06364
Arsi	-6.01198	2.04856
Ccdc88a	-1.48331	2.04856
Opcml	-2.37602	2.03369
Lrrk1	-1.29402	2.03369
E430018J23Rik	-0.85874	2.03369
Sobp	-0.83359	2.03369
Trafd1	-0.60344	2.03369
Bcap31	-0.58823	2.03369
Rgs22	-2.39591	2.01962
Tnfsf9	-2.0407	2.01962
Lphn1	-1.15237	2.01962
Bambi	-1.01581	2.01962
Fam3a	-0.91349	2.01962
Klhdc8b	-0.85459	2.01962
Mapkbp1	-0.74511	2.01962
Prdm11	-0.67548	2.01962
Abcg2	-1.48543	2.00574
Edc4	-1.34307	2.00574
Hdac7	-1.12875	2.00574
Lcat	-2.62346	1.99257
Gulp1	-1.86408	1.99257
Gbp5	-1.80158	1.99257
Gm527	-1.46411	1.99257
Prx	-1.43999	1.99257
5930403N24Rik	-1.40377	1.99257
2810055G20Rik	-1.36309	1.99257
Dcun1d4	-1.15691	1.99257
Calhm2	-2.31055	1.97971
Zc4h2	-1.15644	1.97971
Tnfrsf1a	-1.05832	1.97971
Fkbp1a	-0.76863	1.97971
Rxra	-0.7352	1.97971
Papd4	-0.67094	1.97971
Ccnl2	-0.62806	1.97971
Zfp454	-1.80746	1.96778
Nipa1	-1.02988	1.96778
Lrp4	-1.57639	1.95568
Snta1	-1.54059	1.95568
Amz2	-1.11828	1.95568
Amot	-0.71631	1.95568
Ptpn23	-0.60288	1.95568
Gm15658	-2.84375	1.94464
Gria3	-2.24605	1.94464
Klhl22	-1.0816	1.94464
Pard6g	-1.06786	1.94464
Psd	-1.04475	1.94464
Rab3il1	-1.0224	1.94464
Rgag1	-5.41354	1.93337
Sgce	-1.59117	1.93337
Zfp300	-1.52766	1.93337
Tmem151a	-3.06277	1.9228
Gm15051	-2.46636	1.9228
Ccdc48	-1.41926	1.9228
Fabp4	-1.29168	1.9228
Fgf1	-1.03205	1.9228
Cant1	-0.77553	1.9228
Spats2	-0.76519	1.9228
Chrd	-3.07823	1.91206
Pear1	-2.44698	1.91206
Atraid	-0.73335	1.91206
Pdzd4	-0.95551	1.90168
Pcdh17	-0.72526	1.90168
E330020D12Rik	-0.63736	1.90168
Popdc2	-3.715	1.89184
Tnnt1	-1.66209	1.89184
Zfat	-1.08001	1.89184
Drp2	-1.06324	1.89184
Dip2a	-0.91466	1.89184
Zfp574	-0.65358	1.89184
Impact	-0.609	1.89184
Foxs1	-4.71373	1.8821
Usp13	-2.41659	1.8821
Kcnb2	-2.24732	1.8821
Hlx	-1.16352	1.8821
Enox1	-1.13319	1.8821
Spg20	-0.89727	1.8821
Gdf6	-5.39819	1.87252
Slc1a3	-1.86752	1.87252
Runx1t1	-1.209	1.87252
Agk	-0.92296	1.87252
Kcne4	-5.94697	1.86332
Trpc6	-3.55394	1.86332
Gm4980	-1.96434	1.86332
Shank3	-0.95067	1.86332
Timm21	-0.87359	1.85445
Fez1	-1.70539	1.84535
Rce1	-1.2001	1.84535
Pmepa1	-0.98508	1.84535
AC171211.1	-0.89583	1.84535
Mamdc2	-5.24209	1.83713
Tmem200b	-3.64076	1.83713
Kazn	-1.40485	1.83713
Gmppa	-0.8147	1.83713
Zfp281	-0.63741	1.83713
Cachd1	-2.48725	1.82888
Pias3	-1.61444	1.82888
Rab34	-1.09536	1.82888
B4galt7	-0.85908	1.82888
Tcea3	-1.50855	1.82115
Gm14230	-1.39809	1.82115
Guf1	-0.93724	1.82115
Bmper	-4.66764	1.81352
Fbxl7	-2.06037	1.81352
Parva	-1.27839	1.81352
Dtx3	-1.87976	1.80587
Gm20400	-1.51258	1.80587
Gng10	-1.34932	1.80587
2210408I21Rik	-0.86091	1.80587
Gga2	-0.58527	1.80587
Il17d	-3.01298	1.79804
Irak3	-2.14757	1.79804
Prkd1	-1.23598	1.79804
Fhl3	-0.92477	1.79804
Ispd	-0.99586	1.79014
Zmat1	-0.77176	1.79014
Gm12216	-1.58087	1.78312
Pprc1	-1.3322	1.78312
Zfp526	-0.86653	1.78312
Chst12	-1.97463	1.77598
Gpr19	-1.24297	1.77598
Baat1	-1.04848	1.77598
Nptx2	-2.12703	1.76912
BC028528	-1.15771	1.76912
Hrc	-1.53894	1.76169
Lims2	-3.2179	1.75477
Cpne2	-1.40506	1.75477
Tulp3	-0.72195	1.75477
Htra1	-4.0122	1.74838
Cyp2s1	-1.41863	1.74838
Glt8d2	-3.15495	1.74167
Gm6483	-0.8514	1.74167
Fam92a	-0.84455	1.74167
Sh3bgrl	-0.76864	1.74167
Adam15	-1.01898	1.73501
Snapin	-0.72667	1.73501
Gm13187	-5.68746	1.7288
Gpsm2	-2.15885	1.7288
Plekhh3	-1.76084	1.7288
Ccdc141	-1.28943	1.7288
Hnmt	-1.76836	1.72238
Trip4	-0.94132	1.72238
Cd47	-0.61264	1.72238
Phf13	-0.59516	1.72238
Tcf21	-7.01696	1.71665
Kif17	-1.98968	1.71665
Rilpl1	-0.77257	1.71665
Snai1	-4.96581	1.71047
Lysmd2	-1.33758	1.71047
Plekhg3	-0.59882	1.71047
Apba1	-0.77634	1.7046
Chpf2	-1.01946	1.69876
Slc50a1	-0.89806	1.69876
Akt3	-0.74525	1.69876
Fam98a	-0.69118	1.69876
9030418K01Rik	-1.20251	1.6929
Zfp712	-1.12918	1.6929
Pvrl1	-0.84738	1.6929
Tcf4	-0.78352	1.6929
Kcnt2	-1.17548	1.687
Gm12913	-0.90982	1.687
Usp35	-1.36773	1.6812
Kitl	-1.2681	1.6812
Uggt2	-1.03706	1.6756
Ttc37	-0.58657	1.6756
Rasa4	-1.49106	1.67031
Abhd14a	-0.95681	1.67031
l7Rn6	-0.80905	1.67031
Sult5a1	-4.38407	1.66518
Mamstr	-1.89233	1.66518
Lnp	-0.78328	1.66518
Ipo13	-1.44274	1.65989
Plekhg1	-1.40626	1.65989
Fbxl4	-0.95173	1.65989
Brms1l	-0.66507	1.65499
Gm10134	-1.85034	1.64981
Rbm41	-1.05016	1.64981
Mustn1	-3.9096	1.64016
Selp	-2.13357	1.64016
Emilin2	-2.38482	1.63514
Nox4	-0.86203	1.63514
Lamc1	-0.85795	1.63514
Gas2l1	-0.9371	1.62543
Scml2	-1.69898	1.62088
Gtpbp6	-1.18338	1.62088
Dvl1	-0.94158	1.61147
Ggcx	-0.69661	1.60682
Tnrc6c	-0.69016	1.60682
Nanog	-1.28461	1.60248
Nptn	-0.81364	1.60248
Arhgap1	-0.80501	1.60248
Mxra7	-0.76939	1.60248
Luzp1	-1.2652	1.59826
Anapc11	-0.90961	1.59826
B3gnt1	-0.81159	1.59826
Zfp260	-1.12713	1.59399
Zfp28	-0.91248	1.59399
Gm11946	-2.14569	1.58964
Cmklr1	-0.92868	1.58964
Ehbp1l1	-0.61185	1.58964
Palm	-0.61123	1.58964
Gng8	-3.42234	1.5854
Ror2	-1.60118	1.5854
Aldh1a1	-0.64475	1.5854
Enpp1	-0.6409	1.5854
Ramp2	-2.39257	1.57678
Ifi27l2a	-0.925	1.57678
Ap3s1	-0.84777	1.5729
Epdr1	-0.8408	1.5729
Lrrc36	-1.60903	1.55698
AC121821.1	-0.98702	1.55698
Dhrs7	-0.88182	1.55698
Tbc1d9b	-0.79515	1.55698
Mtus1	-0.7247	1.55698
Gm13722	-0.60845	1.55324
Trpc3	-3.42066	1.54935
Cxx1c	-1.67954	1.54935
VKORC1	-1.53934	1.54935
Mpp6	-0.8624	1.54935
AC141473.1	-4.93333	1.54534
Wrb	-0.73622	1.54534
Arnt	-0.66957	1.54534
Ltbr	-1.83361	1.53801
Dmc1	-1.54627	1.53801
Krtcap2	-0.78339	1.53801
Tppp	-1.77171	1.53455
Sox11	-1.35379	1.53455
Dlgap4	-1.15391	1.53455
Adora2b	-1.99068	1.53085
Zfp438	-0.91658	1.53085
Cuta	-0.60739	1.52731
Ppp1r2	-0.72371	1.52359
Zfp598	-0.60998	1.52359
Stk39	-0.89532	1.51986
Tiam2	-0.78685	1.51986
Plp2	-0.7374	1.51638
C230004F18Rik	-1.86007	1.5131
Mgmt	-1.8447	1.5131
Gpr85	-1.49255	1.5131
Pkig	-0.86609	1.5131
Pde4a	-0.83271	1.5131
Ccdc8	-0.72703	1.5131
Pcdhb20	-1.09434	1.5097
Pramef8	-1.348	1.50625
Apold1	-0.60591	1.50625
Darc	-1.70356	1.50003
Phf19	-1.13593	1.50003
BC018242	-0.87732	1.50003
Csrnp2	-0.66304	1.50003
Gas7	-0.59893	1.50003
AC115928.1	-1.94742	1.49669
Rab33a	-2.81391	1.49357
2410066E13Rik	-1.05139	1.49357
Myst4	-0.64754	1.49041
Gm15280	-2.43566	1.48725
Rdh13	-0.84536	1.48725
AC154486.1	-1.20331	1.48388
9230115E21Rik	-4.73045	1.48074
Kif7	-1.88723	1.47783
Parp3	-1.70189	1.47783
Mtus2	-1.52477	1.47783
Osbpl1a	-0.99474	1.47783
Yipf3	-0.6799	1.47783
Plec	-0.62004	1.47783
Kctd11	-0.6516	1.47448
Nqo1	-1.75711	1.47151
Samd1	-0.70046	1.47151
Sh3bp5	-1.09905	1.46846
Palm2	-4.93211	1.46218
AC152063.3	-1.83596	1.45942
Stard3nl	-0.71924	1.45942
Nespas	-2.5124	1.45664
Adamts7	-1.89349	1.45664
Slx4	-0.85955	1.45664
Igf2as	-5.095	1.45371
Ly6h	-1.59456	1.45371
Gstk1	-1.30741	1.45371
Rassf2	-0.64271	1.45371
Plin3	-0.63627	1.45371
Slc26a7	-3.0983	1.44773
Zfp68	-0.64081	1.44773
Pnpt1	-0.6181	1.44773
Ppargc1b	-1.29954	1.44506
Tex264	-0.82955	1.44506
Lonrf2	-0.70639	1.44506
Agtrap	-2.22336	1.44213
Smarcd3	-1.25957	1.44213
C130074G19Rik	-0.79362	1.44213
Cc2d2a	-0.59599	1.43924
AC126552.1	-1.27375	1.43623
Map1lc3a	-0.68852	1.43361
Ttpal	-0.94066	1.43111
Tmem41a	-0.90961	1.43111
Dennd5a	-1.07299	1.42817
Dennd5b	-1.48477	1.42543
Dnajc27	-0.78688	1.42543
Npr1	-1.514	1.42264
Xaf1	-1.24269	1.42264
Slc29a1	-1.15214	1.42264
Trim16	-0.89104	1.42264
Bend5	-1.10686	1.41983
Xkr8	-1.01558	1.41983
Nav1	-0.90113	1.41983
Gm15035	-1.74502	1.41732
Rab11fip5	-0.62203	1.41732
Sorbs1	-0.59864	1.41732
Zfp93	-1.89785	1.41218
Mfap3	-0.63118	1.41218
Car11	-1.86435	1.40966
AC092202.2	-1.19337	1.40966
Nudt16	-0.81824	1.40715
Gm12563	-0.68511	1.40715
Cpd	-0.64457	1.40715
Sufu	-1.49566	1.40219
Farp2	-1.09819	1.40219
Aff3	-1.05639	1.39725
Ncrna00085	-1.52081	1.39477
Gm5665	-0.85176	1.39226
Cdc42ep5	-1.05371	1.3898
Csad	-0.633	1.38735
A130050O07Rik	-1.40019	1.38229
Zfp770	-0.6913	1.38229
AC158296.2	-2.04173	1.37992
Pth1r	-4.39249	1.37768
Trnau1ap	-0.90203	1.37768
Foxn3	-0.73747	1.37558
Scmh1	-0.65199	1.37558
Arhgap24	-0.79038	1.37327
Snap23	-0.76027	1.37327
Gm20467	-3.12426	1.37105
Scoc	-0.65673	1.37105
Rdm1	-1.45052	1.3689
Sema3a	-2.67615	1.36677
B230206F22Rik	-0.91676	1.36442
Myo19	-0.90974	1.36442
Brd3	-0.58642	1.36205
Appl1	-0.6569	1.35792
Acaca	-1.68257	1.35591
Evc	-1.36138	1.35591
Cyp2j9	-1.00883	1.35591
Fam195b	-0.65619	1.35388
Cops8	-0.63682	1.35388
Wdr60	-0.61868	1.35388
St3gal2	-1.57845	1.35165
Pced1a	-1.41692	1.35165
F830016B08Rik	-0.71172	1.35165
Sall2	-0.62782	1.34728
Nkx6-2	-1.54582	1.34505
Psd3	-0.8057	1.34294
Zfyve21	-0.71761	1.34294
Six2	-2.41362	1.33851
Arxes2	-1.71476	1.33629
Vldlr	-1.30189	1.33629
Tmco7	-0.65998	1.33421
Shisa3	-4.95823	1.33212
AC102317.1	-4.06552	1.33212
Triobp	-0.74249	1.33212
D18Ertd653e	-0.70054	1.33212
Evi5	-0.632	1.33212
Tnnt2	-6.55082	1.33011
Dlg4	-1.15175	1.33011
Ccl7	-0.81814	1.33011
Coch	-1.05265	1.32602
Mgat3	-0.69645	1.32602
4933421O10Rik	-0.59869	1.32602
Ccnyl1	-0.61355	1.32191
Rnf26	-1.14648	1.31995
Sav1	-0.82629	1.31783
Gm10644	-1.10893	1.31412
Has2	-5.89521	1.31221
Ltbp2	-4.52391	1.31019
AC163296.1	-1.58388	1.31019
Srd5a3	-0.8874	1.31019
Hpca	-3.20269	1.30628
Magee1	-0.86996	1.30628
Gm16096	-4.11268	1.30437
Uqcc	-0.96819	1.30437
Pcdhb14	-0.96298	1.30437
AL732311.1	-0.91958	1.30237
Pcbp4	-0.78784	1.30237
2010015L04Rik	-2.15258	1.30066
Cox6b2	-0.84521	1.30066
Gm15662	-0.6295	1.30066
Prkg1	-2.40695	1.29873
Cyp2r1	-1.18457	1.29873
Nab2	-1.10494	1.29873
Fmnl2	-0.82259	1.29701
Eps8	-0.75802	1.29701
Ncln	-1.06718	1.29322
1190007F08Rik	-0.66052	1.29322
Gm15912	-1.11714	1.29146
Zfp748	-0.99747	1.28962
Prr24	-0.67644	1.2862
Tnfaip8l3	-1.29943	1.28468
Yap1	-0.79001	1.28468
Ccdc93	-0.60934	1.27909
Pbx4	-1.52527	1.27729
Rpp25	-4.56274	1.27548
Bet1l	-0.66818	1.27548
Gm17083	-1.86786	1.26997
Cdc42ep3	-0.87583	1.265
Odf2	-0.61814	1.265
Bok	-0.99681	1.26319
Ptk7	-1.3585	1.26153
Rgs3	-0.81096	1.26153
4933427J07Rik	-0.61869	1.26153
Grk5	-0.88292	1.25986
Vtn	-1.27801	1.25306
Setd7	-1.01128	1.25306
Rab40b	-2.17713	1.25138
Fam126a	-0.67666	1.24974
AC124446.1	-1.32387	1.24813
Rps6kb2	-0.805	1.24813
Tbl2	-0.68096	1.24813
Map3k6	-1.49352	1.2466
Mfsd10	-0.95509	1.2466
Chrm2	-3.17564	1.245
Leprel4	-1.52995	1.245
Gm20459	-9.62114	1.24344
Efna5	-1.30957	1.24344
Mov10	-0.80673	1.24344
Cadm3	-2.04421	1.24189
Phactr1	-1.70063	1.24189
Prrt2	-3.87932	1.24027
Ptp4a2	-0.96795	1.24027
B3gat3	-0.80419	1.24027
D630003M21Rik	-0.91288	1.23866
Podxl	-0.70356	1.23866
Tcf7l1	-2.09058	1.23713
Tpd52l2	-0.68442	1.23713
Acap3	-1.08961	1.23393
Sh3bp1	-0.73529	1.23076
Abca4	-3.20161	1.22756
Pln	-2.26236	1.22756
Cdk16	-0.79513	1.22756
Gm10660	-0.6131	1.22756
Pex10	-0.934	1.22436
Foxn2	-0.92612	1.22278
Lrp2	-3.88453	1.22133
Tdrd3	-0.77342	1.22133
2900092E17Rik	-1.72699	1.21974
C4b	-1.79696	1.21833
A830082K12Rik	-1.02963	1.21833
Ghdc	-0.75916	1.21833
Hmcn1	-1.6036	1.21674
Gm13375	-1.82327	1.2097
Mtap7d1	-1.03215	1.2097
Mpv17	-1.03078	1.2097
Ccdc127	-1.25615	1.20824
Flad1	-2.47172	1.20521
Tmem39a	-1.06779	1.20521
Ikzf4	-0.87375	1.20386
Col13a1	-5.14731	1.20092
Esam	-0.86194	1.20092
Zfp287	-0.80692	1.20092
Bcl2l2	-0.68576	1.19807
Lbh	-1.0279	1.19652
8430419K02Rik	-1.00821	1.19515
6720489N17Rik	-1.52573	1.19244
Slc43a1	-1.25694	1.19244
Zfp275	-1.07424	1.19244
Ethe1	-1.06918	1.19244
Izumo4	-1.06669	1.19244
Adamtsl4	-1.64539	1.18951
Sertad3	-1.73318	1.18706
Enpep	-1.02642	1.18706
Tomm5	-0.68863	1.18706
Ublcp1	-0.94626	1.18599
Smyd5	-0.91505	1.18599
Dclk2	-0.78126	1.18599
Rassf8	-1.62419	1.18452
Atxn2	-0.74011	1.18452
Ube2e2	-1.04149	1.18047
Atf7	-0.70836	1.17785
Gm12879	-1.00625	1.17652
Rai2	-0.97735	1.17652
Thsd1	-0.87103	1.17652
Gpsm1	-0.981	1.17524
Sntg2	-3.22961	1.17389
Fam45a	-0.94284	1.1726
Dcbld2	-0.8562	1.17117
Stxbp3b	-2.21363	1.16856
Pon3	-0.9241	1.16734
Ado	-0.60358	1.16734
Fyn	-1.31802	1.16474
Mmab	-0.73724	1.16474
Hsd3b7	-1.06908	1.16355
Atp8b2	-0.86016	1.16355
Rem1	-5.60674	1.15968
1700019G06Rik	-2.36411	1.15835
Srsf11	-0.5861	1.15228
Arl14ep	-0.66043	1.1511
Gm12022	-3.81307	1.14985
Gm10855	-1.93428	1.14854
Ccl19	-4.95882	1.14731
Ercc5	-1.1149	1.14731
Abcc5	-0.77249	1.14365
Nptxr	-1.1954	1.13996
Magee2	-0.97535	1.13996
Crls1	-0.7779	1.13996
Manea	-1.21658	1.1352
Pcnxl4	-0.62093	1.1352
Rab28	-0.60226	1.13295
Bmp5	-4.37556	1.13203
Zfp939	-0.91536	1.12969
Lrrc49	-1.00586	1.12842
Col7a1	-1.65097	1.12735
Frmd4a	-0.66339	1.12735
Zfp580	-1.74888	1.12638
Tenm1	-1.74126	1.12638
Gm14735	-0.74584	1.12638
Nnmt	-4.10312	1.12535
2010002N04Rik	-1.0466	1.12429
Tmem38a	-0.72469	1.12429
[truncated: 36,286 more rows]

## Sheet: S3 Fig
S3A Fig																											S3B Fig
	Pericyte markers									Smooth muscle cell markers									Fibroblast and myofibroblast markers									P2 mesenchyme-derived cells
	FPKM									FPKM									FPKM									FPKM
	E13.5-Mes		E15.5-Mes		E17.5-Mes					E13.5-Mes		E15.5-Mes		E17.5-Mes					E13.5-Mes		E15.5-Mes		E17.5-Mes				Pdgfrb	31.0326	32.2302	21.3078	35.7448
Pdgfrb	111.85	113.58	116.03	112.03	82.898	90.212			Des	96.324	108.39	106.81	101.39	131.46	116.82			Lrrc17	65.887	68.419	127.45	98.396	171.91	206.69			Cd248	232.038	225.058	123.019	192.329
Cd248	178.1	174.62	258.52	229.58	637.18	496.9			Acta2	63.641	58.811	157.51	79.301	285.5	267.13			Fap	23.613	24.611	48.878	40.8	64.592	69.611			Abcc9	71.8358	54.0493	61.4796	54.8284
Abcc9	48.348	51.914	75.05	66.682	59.868	73.018			Myh11	1.8617	1.5629	5.6099	2.2875	20.657	22.171			Nkx2-3	20.209	20.824	18.636	15.225	27.586	22.394			Eng	45.7552	43.6344	26.3686	37.7908
Eng	87.575	80.265	130.35	126.98	193.89	164.49			Myocd	0.8587	1.0277	2.3262	0.7265	1.3607	2.5546			Aoc3	1.1789	1.0787	15.437	8.8043	66.149	72.769			Rgs5	166.557	84.1826	129.241	130.172
Rgs5	44.661	48.872	50.643	44.287	45.791	60.677																					Kcnj8	54.3017	36.5542	31.8901	52.3448
Kcnj8	40.93	44.696	52.92	48.478	60.343	58.793																					Des	98.1602	35.8168	35.4781	44.0343
																											Acta2	638.699	117.589	268.799	259.842
																											Myh11	191.192	45.4697	64.0438	97.0904
																											Myocd	23.8892	7.22797	13.04	9.05954
																											Lrrc17	96.7457	97.3983	78.6191	102.548
																											Fap	48.1335	70.5382	66.3961	55.7176
																											Nkx2-3	17.37	11.9074	5.4082	11.6768
																											Aoc3	72.8986	52.5313	47.7769	58.9081

## Sheet: S4 Fig
S4H Fig
Embryo
	Igf2+/+																													Igf2+/fl
E12	0.028	0.036	0.032	0.039	0.026	0.039	0.051	0.031	0.047																					0.037	0.049	0.045
E14	0.132	0.159	0.126	0.112	0.086	0.13	0.15	0.154	0.145	0.155	0.127	0.091																		0.146	0.122	0.141	0.12	0.134	0.135	0.139
E16	0.341	0.287	0.379	0.402	0.268	0.301	0.389	0.375	0.415	0.409	0.379	0.399	0.334	0.438	0.4	0.4037	0.3585	0.4415	0.3912	0.4648	0.3987									0.306	0.35	0.405	0.385	0.378	0.394	0.444	0.383	0.437	0.373	0.4141	0.3989	0.397	0.4513	0.5062	0.4491
E19	1.359	1.164	1.113	1.06	1.034	1.333	1.246	1.273	1.33	1.367	1.336	1.311	1.343	1.32	1.33	1.38	1.445	1.24	1.187	1.287	1.3	1.266	1.267	1.291	1.268	1.171	0.943	1.356	1.216	1.322	0.99	1.093	1.058	1.275	1.312	1.201	1.289	1.244	1.237	1.28	1.391	1.207	1.149	1.213	1.312	1.268	1.261	1.284	1.224
Placenta
	Igf2+/+																													Igf2+/fl
E12	0.03	0.025	0.043	0.043	0.023	0.051	0.04	0.04	0.026																					0.043	0.034	0.033
E14	0.073	0.077	0.07	0.076	0.061	0.071	0.101	0.092	0.08	0.094	0.072	0.088																		0.077	0.066	0.085	0.081	0.076	0.084	0.083
E16	0.102	0.118	0.098	0.105	0.092	0.082	0.115	0.096	0.096	0.096	0.103	0.105	0.104	0.122	0.101	0.1063	0.1117	0.1086	0.1061	0.1065	0.0883									0.097	0.081	0.111	0.116	0.104	0.118	0.115	0.095	0.118	0.101	0.1065	0.1033	0.0992	0.1151	0.1062	0.0966
E19	0.11	0.102	0.103	0.088	0.096	0.096	0.097	0.081	0.115	0.1	0.106	0.092	0.108	0.089	0.102	0.109	0.094	0.098	0.094	0.1	0.088	0.096	0.098	0.108	0.114	0.09	0.112	0.118	0.1	0.115	0.096	0.104	0.087	0.105	0.09	0.089	0.1	0.104	0.1	0.096	0.091	0.107	0.106	0.086	0.097	0.101	0.084	0.091	0.121
[truncated: 4 more columns]

[truncated: 4 more sheets: S5 Fig, S6 Fig, S7 Fig, S8 Fig]
